# Supplementary material for: In silico characterization of IncX3 plasmids carrying bla OXA-181 in Enterobacterales
Source: Front Cell Infect Microbiol. 2022 Sep 8;12:988236. doi: 10.3389/fcimb.2022.988236 (PMC9492964; doi:10.3389/fcimb.2022.988236)
Supplement: Supplementary file 2 [file Table_1.xlsx]

## Sheet: Table S1
#	Acc	Description
1	NC_000905	Methanothermobacter thermautotrophicus plasmid pME2200, complete sequence
2	NC_000906	Lactococcus lactis plasmid pIL105, complete sequence
3	NC_000914	Sinorhizobium fredii NGR234 plasmid pNGR234a, complete sequence
4	NC_000923	Acinetobacter sp. SUN plasmid pRAY, complete sequence
5	NC_000937	Streptococcus thermophilus plasmid pER35, complete sequence
6	NC_000938	Streptococcus thermophilus plasmid pER36, complete sequence
7	NC_000948	Borreliella burgdorferi B31 plasmid cp32-1, complete sequence
8	NC_000949	Borreliella burgdorferi B31 plasmid cp32-3, complete sequence
9	NC_000950	Borreliella burgdorferi B31 plasmid cp32-4, complete sequence
10	NC_000951	Borreliella burgdorferi B31 plasmid cp32-6, complete sequence
11	NC_000952	Borreliella burgdorferi B31 plasmid cp32-7, complete sequence
12	NC_000953	Borreliella burgdorferi B31 plasmid cp32-8, complete sequence
13	NC_000954	Borreliella burgdorferi B31 plasmid cp32-9, complete sequence
14	NC_000955	Borreliella burgdorferi B31 plasmid lp21, complete sequence
15	NC_000956	Borreliella burgdorferi B31 plasmid lp56, complete sequence
16	NC_000957	Borreliella burgdorferi B31 plasmid lp5, complete sequence
17	NC_000958	Deinococcus radiodurans R1 plasmid MP1, complete sequence
18	NC_000959	Deinococcus radiodurans R1 plasmid CP1, complete sequence
19	NC_001272	Bacillus thuringiensis serovar kurstaki str. YBT-1520 plasmid pBMB9741, complete sequence
20	NC_001275	Acetobacter aceti plasmid pAC5, complete sequence
21	NC_001277	Pediococcus pentosaceus plasmid pMD136, complete sequence
22	NC_001315	Moraxella sp. TA144 plasmid pTA144 Up, complete sequence
23	NC_001316	Moraxella sp. TA144 plasmid pTA144 Dw, complete sequence
24	NC_001336	Methanothermobacter thermautotrophicus plasmid pFV1, complete sequence
25	NC_001337	Methanothermobacter thermautotrophicus plasmid pFZ1, complete sequence
26	NC_001370	Lactiplantibacillus plantarum plasmid pC30il, complete sequence
27	NC_001371	Escherichia coli plasmid ColE1, complete sequence
28	NC_001372	Chlamydia trachomatis plasmid pCHL1, complete sequence
29	NC_001373	Escherichia coli plasmid ColA, complete sequence
30	NC_001375	Haloferax volcanii DS2 plasmid pHV2, complete sequence
31	NC_001376	Bacillus subtilis plasmid pIM13, complete sequence
32	NC_001377	Neisseria gonorrhoeae plasmid pJD1, complete sequence
33	NC_001378	Shigella sonnei plasmid pKYM, complete sequence
34	NC_001379	Lactobacillus helveticus subsp. jugurti plasmid pLJ1, complete sequence
35	NC_001380	Streptococcus agalactiae plasmid pLS1, complete sequence
36	NC_001381	Mycolicibacterium fortuitum plasmid pAL5000, complete sequence
37	NC_001382	Mycoplasma mycoides plasmid pADB201, complete sequence
38	NC_001383	Stenotrophomonas maltophilia plasmid pNKH43, complete sequence
39	NC_001384	Staphylococcus aureus plasmid pUB110, complete sequence
40	NC_001385	Corynebacterium glutamicum plasmid pAM330, complete sequence
41	NC_001387	Streptomyces lividans plasmid pIJ101, complete sequence
42	NC_001388	Clostridium perfringens plasmid pIP404, complete sequence
43	NC_001390	Staphylococcus epidermidis plasmid pNE131, complete sequence
44	NC_001391	Staphylococcus aureus plasmid pNS1, complete sequence
45	NC_001393	Staphylococcus aureus plasmid pT181, complete sequence
46	NC_001395	Staphylococcus aureus plasmid pT48, complete sequence
47	NC_001399	Ralstonia solanacearum plasmid pJTPS1, complete sequence
48	NC_001415	Corynebacterium glutamicum plasmid pAG1, complete sequence
49	NC_001425	Streptomyces flavovirens plasmid pSN22, complete sequence
50	NC_001431	Ralstonia pickettii plasmid pMBCP, complete sequence
51	NC_001446	Bacillus thuringiensis plasmid pTX14-3, complete sequence
52	NC_001456	Corynebacterium glutamicum plasmid pSR1, complete sequence
53	NC_001476	Helicobacter pylori plasmid pHPM186, complete sequence
54	NC_001496	Bacillus anthracis plasmid pX01, complete sequence
55	NC_001520	Acidithiobacillus ferrooxidans plasmid pTF4.1, complete sequence
56	NC_001537	Escherichia coli plasmid pECO29, complete sequence
57	NC_001597	Microcystis aeruginosa plasmid pMA2, complete sequence
58	NC_001670	Lactobacillus delbrueckii subsp. lactis plasmid pWS58, complete sequence
59	NC_001705	Bacillus cereus plasmid pBC16, complete sequence
60	NC_001732	Methanocaldococcus jannaschii DSM 2661 plasmid pDSM2661_1, complete sequence
61	NC_001733	Methanocaldococcus jannaschii DSM 2661 plasmid pDSM2661_2, complete sequence
62	NC_001735	Klebsiella aerogenes plasmid R751, complete sequence
63	NC_001738	Streptomyces clavuligerus plasmid pSCL, complete sequence
64	NC_001740	Escherichia coli plasmid RSF1010, complete sequence
65	NC_001755	Rhodothermus marinus plasmid pRM21, complete sequence
66	NC_001756	Helicobacter pylori plasmid pHPM180, complete sequence
67	NC_001757	Limosilactobacillus reuteri subsp. rodentium plasmid pGT232, complete sequence
68	NC_001758	Ruminococcus flavefaciens plasmid pBAW301, complete sequence
69	NC_001759	Streptomyces phaeochromogenes plasmid pJV1, complete sequence
70	NC_001760	Prevotella ruminicola plasmid pRAM4, complete sequence
71	NC_001763	Staphylococcus aureus plasmid J3358, complete sequence
72	NC_001764	Bacillus subtilis plasmid pTA1040, complete sequence
73	NC_001765	Bacillus subtilis plasmid pTA1015, complete sequence
74	NC_001766	Bacillus subtilis plasmid pTA1060, complete sequence
75	NC_001767	Staphylococcus aureus plasmid pKH6, complete sequence
76	NC_001771	Sulfolobus islandicus plasmid pRN1, complete sequence
77	NC_001772	Clostridium sp. MCF-1 plasmid unnamed, complete sequence
78	NC_001773	Pyrococcus abyssi GE5 plasmid pGT5, complete sequence
79	NC_001774	Pasteurella multocida plasmid pIG1, complete sequence
80	NC_001787	Trueperella pyogenes plasmid pAP1, complete sequence
81	NC_001791	Corynebacterium glutamicum plasmid pXZ10145.1, complete sequence
82	NC_001797	Streptococcus agalactiae plasmid pGB354, complete sequence
83	NC_001811	Methanococcus maripaludis C5 plasmid pURB500, complete sequence
84	NC_001843	Helicobacter pylori plasmid pHP489, complete sequence
85	NC_001845	Zymomonas mobilis subsp. mobilis ATCC 10988 plasmid pZMO1, complete sequence
86	NC_001848	Salmonella enterica subsp. enterica serovar Berta plasmid pBERT, complete sequence
87	NC_001849	Borreliella burgdorferi B31 plasmid lp17, complete sequence
88	NC_001850	Borreliella burgdorferi B31 plasmid lp25, complete sequence
89	NC_001851	Borreliella burgdorferi B31 plasmid lp28-1, complete sequence
90	NC_001852	Borreliella burgdorferi B31 plasmid lp28-2, complete sequence
91	NC_001853	Borreliella burgdorferi B31 plasmid lp28-3, complete sequence
92	NC_001854	Borreliella burgdorferi B31 plasmid lp28-4, complete sequence
93	NC_001855	Borreliella burgdorferi B31 plasmid lp36, complete sequence
94	NC_001856	Borreliella burgdorferi B31 plasmid lp38, complete sequence
95	NC_001857	Borreliella burgdorferi B31 plasmid lp54, complete sequence
96	NC_001858	Bacillus pumilus plasmid pPL10, complete sequence
97	NC_001869	Halobacterium salinarum NRC-1 plasmid pNRC100, complete sequence
98	NC_001880	Aquifex aeolicus VF5 plasmid ece1, complete sequence
99	NC_001889	Dictyostelium discoideum WS2162 plasmid Ddp5, complete sequence
100	NC_001898	Tatumella morbirosei plasmid pUCD5000, complete sequence
101	NC_001903	Borreliella burgdorferi B31 plasmid cp26, complete sequence
102	NC_001904	Borreliella burgdorferi B31 plasmid cp9, complete sequence
103	NC_001910	Buchnera aphidicola (Schizaphis graminum) plasmid pLeu-Sg, complete sequence
104	NC_001911	Buchnera aphidicola plasmid pLeu-Dn, complete sequence
105	NC_001949	Lactococcus lactis plasmid pMRC01, complete sequence
106	NC_001974	Synechococcus sp. plasmid pMA4, complete sequence
107	NC_001988	Clostridium acetobutylicum ATCC 824 plasmid pSOL1, complete sequence
108	NC_001994	Staphylococcus aureus plasmid pSK3, complete sequence
109	NC_001995	Staphylococcus aureus plasmid pSK6, complete sequence
110	NC_002002	Fusobacterium nucleatum plasmid pPA52, complete sequence
111	NC_002013	Staphylococcus aureus plasmid pC194, complete sequence
112	NC_002033	Novosphingobium aromaticivorans plasmid pNL1, complete sequence
113	NC_002056	Salmonella enterica subsp. enterica serovar Typhimurium plasmid pSC101, complete sequence
114	NC_002059	Butyrivibrio fibrisolvens plasmid pOM1, complete sequence
115	NC_002060	Microcystis aeruginosa plasmid pMA1, complete sequence
116	NC_002061	Leptolyngbya foveolarum plasmid pPF1, complete sequence
117	NC_002062	Geobacillus stearothermophilus plasmid pSTK1, complete sequence
118	NC_002070	Tatumella citrea plasmid pPZG500, complete sequence
119	NC_002075	Bacillus subtilis plasmid p1414, complete sequence
120	NC_002088	Vibrio parahaemolyticus plasmid pSA19, complete sequence
121	NC_002090	Salmonella enterica subsp. enterica serovar Typhimurium plasmid NTP16, complete sequence
122	NC_002091	Bacillus thuringiensis serovar israelensis plasmid pTX14-1, complete sequence
123	NC_002092	Xylella fastidiosa plasmid pXF868, complete sequence
124	NC_002093	Staphylococcus lugdunensis plasmid pLUG10, complete sequence
125	NC_002094	Marinococcus halophilus plasmid pPL1, complete sequence
126	NC_002095	Chlorobium limicola plasmid pCL1, complete sequence
127	NC_002096	Staphylococcus aureus plasmid pKH7, complete sequence
128	NC_002097	Methanosarcina acetivorans plasmid pC2A, complete sequence
129	NC_002098	Neisseria gonorrhoeae plasmid pJD4, complete sequence
130	NC_002099	Corynebacterium glutamicum unnamed plasmid, complete sequence
131	NC_002100	Phytoplasma sp. plasmid phytoplasma specific extrachromosomal DNA, complete sequence
132	NC_002101	Sulfolobus islandicus plasmid pRN2, complete sequence
133	NC_002102	Lactobacillus helveticus DSM 20075 = CGMCC 1.1877 plasmid pLH1, complete sequence
134	NC_002108	Bacillus thuringiensis serovar kurstaki str. YBT-1520 plasmid pBMB2062, complete sequence
135	NC_002109	Francisella tularensis plasmid pOM1, complete sequence
136	NC_002110	Helicobacter pylori plasmid pHPO100, complete sequence
137	NC_002111	Riemerella anatipestifer plasmid pCFC1, complete sequence
138	NC_002112	Streptomyces cyaneus plasmid pSA1.1, complete sequence
139	NC_002113	Nitrosomonas sp. plasmid pAYS, complete sequence
140	NC_002114	Nitrosomonas sp. plasmid pAYL, complete sequence
141	NC_002115	Corynebacterium glutamicum plasmid unnamed, complete sequence
142	NC_002117	Chlamydia psittaci plasmid pCpA1, complete sequence
143	NC_002118	Coxiella burnetii plasmid QpH1, complete sequence
144	NC_002119	Escherichia coli plasmid CloDF13, complete sequence
145	NC_002120	Yersinia enterocolitica W22703 plasmid pYVe227, complete sequence
146	NC_002121	Halobacterium salinarum unnamed plasmid, complete sequence
147	NC_002122	Shigella sonnei plasmid P9, complete sequence
148	NC_002123	Lactiplantibacillus plantarum plasmid pLTK2, complete sequence
149	NC_002124	Halobacterium sp. GN101 plasmid pHGN1, complete sequence
150	NC_002125	Methanothermobacter thermautotrophicus plasmid pME2001, complete sequence
151	NC_002126	Pediococcus pentosaceus plasmid pMD136, complete sequence
152	NC_002127	Escherichia coli O157:H7 str. Sakai plasmid pOSAK1, complete sequence
153	NC_002128	Escherichia coli O157:H7 str. Sakai plasmid pO157, complete sequence
154	NC_002129	Staphylococcus aureus plasmid pC221, complete sequence
155	NC_002130	Riemerella anatipestifer plasmid pCFC2, complete sequence
156	NC_002131	Coxiella burnetii plasmid QpDV, complete sequence
157	NC_002132	Flavobacterium sp. KP1 plasmid pFL1, complete sequence
158	NC_002133	Bifidobacterium breve plasmid pCIBb1, complete sequence
159	NC_002134	Shigella flexneri 2b plasmid R100, complete sequence
160	NC_002136	Streptococcus agalactiae plasmid pIP501, complete sequence
161	NC_002137	Lactococcus cremoris plasmid pNZ4000, complete sequence
162	NC_002138	Lactococcus lactis plasmid pCIS3, complete sequence
163	NC_002139	Selenomonas ruminantium plasmid pSR1, complete sequence
164	NC_002140	Streptococcus suis plasmid pSSU1, complete sequence
165	NC_002141	Leptolyngbya boryana plasmid pPBS1, complete sequence
166	NC_002142	Escherichia coli B171 plasmid pB171, complete sequence
167	NC_002143	Comamonas testosteroni plasmid pPT1, complete sequence
168	NC_002144	Yersinia pestis plasmid pYC, complete sequence
169	NC_002145	Escherichia coli plasmid pKL1, complete sequence
170	NC_002146	Bacillus anthracis plasmid pXO2, complete sequence
171	NC_002147	Agrobacterium tumefaciens plasmid pTi-SAKURA, complete sequence
172	NC_002148	Erysipelothrix rhusiopathiae plasmid pAP1, complete sequence
173	NC_002149	Streptomyces natalensis plasmid pSNA1, complete sequence
174	NC_002150	Lactococcus lactis plasmid pAH33, complete sequence
175	NC_002175	Methylophaga thalassica plasmid unnamed, complete sequence
176	NC_002182	Chlamydia muridarum str. Nigg plasmid pMoPn, complete sequence
177	NC_002191	Lactobacillus delbrueckii subsp. bulgaricus plasmid pLBB1, complete sequence
178	NC_002192	Lactococcus lactis plasmid pWV01, complete sequence
179	NC_002193	Lactococcus cremoris plasmid pWVO2, complete sequence
180	NC_002252	Buchnera aphidicola str. APS (Acyrthosiphon pisum) plasmid pTrp, complete sequence
181	NC_002253	Buchnera aphidicola str. APS (Acyrthosiphon pisum) plasmid pLeu, complete sequence
182	NC_002305	Salmonella enterica subsp. enterica serovar Typhi plasmid R27, complete sequence
183	NC_002377	Agrobacterium tumefaciens plasmid Ti, complete sequence
184	NC_002473	Vibrio parahaemolyticus plasmid pO3K6, complete sequence
185	NC_002483	Escherichia coli K-12 plasmid F, complete sequence
186	NC_002487	Escherichia coli plasmid pCol-let, complete sequence
187	NC_002489	Xylella fastidiosa 9a5c plasmid pXF1.3, complete sequence
188	NC_002490	Xylella fastidiosa 9a5c plasmid pXF51, complete sequence
189	NC_002497	Edwardsiella ictaluri plasmid pEI1, complete sequence
190	NC_002498	Edwardsiella ictaluri plasmid pEI2, complete sequence
191	NC_002502	Lactococcus lactis subsp. lactis plasmid pCI305, complete sequence
192	NC_002518	Pseudomonas putida plasmid pPP81, complete sequence
193	NC_002522	Brevibacterium linens plasmid LIM, complete sequence
194	NC_002523	Serratia entomophila plasmid pADAP, complete sequence
195	NC_002525	Escherichia coli plasmid R721, complete sequence
196	NC_002569	Mycoplasma leachii plasmid pBG7AU, complete sequence
197	NC_002575	Agrobacterium rhizogenes plasmid pRi1724, complete sequence
198	NC_002576	Rhodococcus hoagii plasmid unnamed, complete sequence
199	NC_002579	Aggregatibacter actinomycetemcomitans plasmid pVT745, complete sequence
200	NC_002580	Propionibacterium freudenreichii plasmid p545, complete sequence
201	NC_002608	Halobacterium salinarum NRC-1 plasmid pNRC200, complete sequence
202	NC_002610	Klebsiella pneumoniae plasmid pKlebB-k17/80, complete sequence
203	NC_002611	Acidipropionibacterium acidipropionici plasmid pRGO1, complete sequence
204	NC_002630	Enterococcus faecalis plasmid pAM373, complete sequence
205	NC_002632	Proteus vulgaris plasmid pPvu1, complete sequence
206	NC_002635	Bifidobacterium longum plasmid pKJ36, complete sequence
207	NC_002636	Dichelobacter nodosus plasmid DN1, complete sequence
208	NC_002637	Mannheimia haemolytica plasmid pMHSCS1, complete sequence
209	NC_002638	Salmonella enterica subsp. enterica serovar Choleraesuis plasmid unnamed, complete sequence
210	NC_002650	Treponema denticola plasmid pTS1, complete sequence
211	NC_002675	Bacillus sp. B-3 plasmid pA01, complete sequence
212	NC_002679	Mesorhizobium japonicum MAFF 303099 plasmid pMLa, complete sequence
213	NC_002682	Mesorhizobium japonicum MAFF 303099 plasmid pMLb, complete sequence
214	NC_002698	Shigella flexneri 5a str. M90T plasmid pWR501, complete sequence
215	NC_002748	Lactococcus lactis subsp. lactis plasmid pCD4, complete sequence
216	NC_002757	Streptococcus mutans plasmid pUA140, complete sequence
217	NC_002759	Pseudomonas syringae pv. maculicola str. M6 plasmid pFKN, complete sequence
218	NC_002760	Acinetobacter sp. EB104 plasmid pAC450, complete sequence
219	NC_002773	Shigella flexneri 2a plasmid p2457TS2, complete sequence
220	NC_002774	Staphylococcus aureus subsp. aureus Mu50 plasmid VRSAp, complete sequence
221	NC_002775	Corynebacterium jeikeium plasmid pK43, complete sequence
222	NC_002776	Streptococcus thermophilus plasmid pER13, complete sequence
223	NC_002798	Lactococcus lactis plasmid pSRQ700, complete sequence
224	NC_002799	Lactococcus lactis plasmid pCRL291.1, complete sequence
225	NC_002806	Microscilla sp. PRE1 plasmid pSD15, complete sequence
226	NC_002809	Shigella sonnei plasmid ColJs, complete sequence
227	NC_002810	Streptococcus mutans plasmid pLM7, complete sequence
228	NC_003026	Pyrococcus sp. JT1 plasmid pRT1, complete sequence
229	NC_003037	Sinorhizobium meliloti 1021 plasmid pSymA, complete sequence
230	NC_003042	Clostridium perfringens str. 13 plasmid pCP13, complete sequence
231	NC_003064	Agrobacterium fabrum str. C58 plasmid At, complete sequence
232	NC_003065	Agrobacterium fabrum str. C58 plasmid Ti, complete sequence
233	NC_003078	Sinorhizobium meliloti 1021 plasmid pSymB, complete sequence
234	NC_003079	Salmonella enterica subsp. enterica serovar 6,7:c:1,5 plasmid pSFD10, complete sequence
235	NC_003080	Corynebacterium jeikeium K411 plasmid pKW4, complete sequence
236	NC_003091	Fusobacterium nucleatum plasmid pKH9, complete sequence
237	NC_003099	Oenococcus oeni plasmid pRS3, complete sequence
238	NC_003101	Lactococcus lactis plasmid pCRL1127, complete sequence
239	NC_003114	Citrobacter rodentium plasmid pCRP3, complete sequence
240	NC_003123	Aeromonas salmonicida subsp. salmonicida plasmid pRAS3.1, complete sequence
241	NC_003124	Aeromonas salmonicida plasmid pRAS3.2, complete sequence
242	NC_003125	Actinobacillus pleuropneumoniae plasmid pTYM1, complete sequence
243	NC_003131	Yersinia pestis CO92 plasmid pCD1, complete sequence
244	NC_003132	Yersinia pestis CO92 plasmid pPCP1, complete sequence
245	NC_003134	Yersinia pestis CO92 plasmid pMT1, complete sequence
246	NC_003140	Staphylococcus aureus subsp. aureus N315 plasmid pN315, complete sequence
247	NC_003201	Oenococcus oeni plasmid pRS2, complete sequence
248	NC_003227	Corynebacterium glutamicum plasmid pTET3, complete sequence
249	NC_003239	Corynebacterium diphtheriae plasmid pNGA2, complete sequence
250	NC_003240	Nostoc sp. PCC 7120 = FACHB-418 plasmid pCC7120beta, complete sequence
251	NC_003241	Nostoc sp. PCC 7120 = FACHB-418 plasmid pCC7120zeta, complete sequence
252	NC_003265	Staphylococcus aureus plasmid unnamed, complete sequence
253	NC_003267	Nostoc sp. PCC 7120 = FACHB-418 plasmid pCC7120gamma, complete sequence
254	NC_003270	Nostoc sp. PCC 7120 = FACHB-418 plasmid pCC7120epsilon, complete sequence
255	NC_003273	Nostoc sp. PCC 7120 = FACHB-418 plasmid pCC7120delta, complete sequence
256	NC_003276	Nostoc sp. PCC 7120 = FACHB-418 plasmid pCC7120alpha, complete sequence
257	NC_003277	Salmonella enterica subsp. enterica serovar Typhimurium str. LT2 plasmid pSLT, complete sequence
258	NC_003292	Salmonella enterica subsp. enterica serovar Typhimurium plasmid R46, complete sequence
259	NC_003296	Ralstonia solanacearum GMI1000 plasmid pGMI1000MP, complete sequence
260	NC_003319	Streptomyces coelicolor plasmid 2 SCP2*, complete sequence
261	NC_003320	Latilactobacillus curvatus plasmid pRC18, complete sequence
262	NC_003350	Pseudomonas putida plasmid pWW0, complete sequence
263	NC_003353	Aster yellows phytoplasma plasmid unnamed, complete sequence
264	NC_003374	Gluconobacter oxydans DSM 3504 plasmid pGO128, complete sequence
265	NC_003383	Listeria innocua Clip11262 plasmid pLI100, complete sequence
266	NC_003384	Salmonella enterica subsp. enterica serovar Typhi str. CT18 plasmid pHCM1, complete sequence
267	NC_003385	Salmonella enterica subsp. enterica serovar Typhi str. CT18 plasmid pHCM2, complete sequence
268	NC_003411	Mannheimia varigena plasmid pMVSCS1, complete sequence
269	NC_003442	Corynebacterium jeikeium plasmid pK64, complete sequence
270	NC_003455	Salmonella enterica subsp. enterica serovar Enteritidis plasmid pP, complete sequence
271	NC_003456	Salmonella enterica subsp. enterica serovar Enteritidis plasmid pK, complete sequence
272	NC_003457	Salmonella enterica subsp. enterica serovar Enteritidis plasmid pC, complete sequence
273	NC_003458	Lactobacillus acidophilus plasmid pLA103, complete sequence
274	NC_003486	Klebsiella pneumoniae plasmid pJHCMW1, complete sequence
275	NC_003490	Corynebacterium jeikeium plasmid pB85766, complete sequence
276	NC_003526	Micrococcus luteus plasmid pMLU1, complete sequence
277	NC_003527	Bifidobacterium pseudocatenulatum plasmid p4M, complete sequence
278	NC_003528	Limosilactobacillus reuteri plasmid pTE44, complete sequence
279	NC_003789	Klebsiella sp. KCL-2 plasmid pMGD2, complete sequence
280	NC_003846	Rhodococcus erythropolis plasmid pFAJ2600, complete sequence
281	NC_003892	Pseudomonas sp. SLT2001 plasmid pQBR55, complete sequence
282	NC_003893	Lactiplantibacillus plantarum plasmid pLP2000, complete sequence
283	NC_003894	Lactiplantibacillus plantarum plasmid pLP9000, complete sequence
284	NC_003905	Proteus vulgaris plasmid Rts1, complete sequence
285	NC_003921	Xanthomonas citri pv. citri str. 306 plasmid pXAC33, complete sequence
286	NC_003922	Xanthomonas citri pv. citri str. 306 plasmid pXAC64, complete sequence
287	NC_003969	Staphylococcus epidermidis plasmid pSepCH, complete sequence
288	NC_004041	Rhizobium etli CFN 42 plasmid p42d, complete sequence
289	NC_004058	Haemophilus influenzae biotype aegyptius plasmid pF3028, complete sequence
290	NC_004059	Bacillus thuringiensis serovar entomocidus plasmid pUIBI-1, complete sequence
291	NC_004073	Synechococcus elongatus PCC 7942 = FACHB-805 plasmid pANL, complete sequence
292	NC_004160	Paracoccus pantotrophus plasmid pWKS1, complete sequence
293	NC_004163	Lactococcus lactis subsp. lactis bv. diacetylactis plasmid pDR1-1B, complete sequence
294	NC_004164	Lactococcus lactis subsp. lactis bv. diacetylactis plasmid pDR1-1, complete sequence
295	NC_004252	Bifidobacterium longum DJO10A plasmid pDOJH10L, complete sequence
296	NC_004253	Bifidobacterium longum DJO10A plasmid pDOJH10S, complete sequence
297	NC_004308	Bartonella grahamii plasmid pBGR2, complete sequence
298	NC_004319	Corynebacterium efficiens YS-314 plasmid pCE2, complete sequence
299	NC_004320	Corynebacterium efficiens YS-314 plasmid pCE3, complete sequence
300	NC_004334	Bacillus thuringiensis plasmid pTX14-2, complete sequence
301	NC_004335	Bacillus thuringiensis serovar thuringiensis plasmid pGI1, complete sequence
302	NC_004338	Aeromonas salmonicida subsp. salmonicida plasmid pAsal1, complete sequence
303	NC_004339	Aeromonas salmonicida subsp. salmonicida plasmid pAsal2, complete sequence
304	NC_004340	Aeromonas salmonicida subsp. salmonicida plasmid pAsal3, complete sequence
305	NC_004341	Weissella cibaria plasmid pKLCB, complete sequence
306	NC_004345	Histophilus somni plasmid p9L, complete sequence
307	NC_004349	Shewanella oneidensis MR-1 megaplasmid, complete sequence
308	NC_004429	Escherichia coli plasmid pIS2, complete sequence
309	NC_004443	Bifidobacterium longum plasmid pB44, complete sequence
310	NC_004444	Pseudomonas resinovorans plasmid pCAR1, complete sequence
311	NC_004445	Erwinia pyrifoliae Ep1/96 plasmid pEP36, complete sequence
312	NC_004446	Erwinia amylovora ATCC BAA-2158 plasmid pEA2.8, complete sequence
313	NC_004457	Zymomonas mobilis subsp. mobilis ZM4 = ATCC 31821 plasmid 1, complete sequence
314	NC_004458	Gluconobacter oxydans plasmid pAG5, complete sequence
315	NC_004464	Citrobacter freundii plasmid pCTX-M3, complete sequence
316	NC_004526	Cutibacterium granulosum plasmid pPG01, complete sequence
317	NC_004527	Rhodobacter blasticus plasmid pMG160, complete sequence
318	NC_004528	Leuconostoc citreum plasmid pLC22R, complete sequence
319	NC_004531	Halorubrum saccharovorum plasmid pZMX101, complete sequence
320	NC_004532	Limosilactobacillus reuteri plasmid unnamed, complete sequence
321	NC_004533	Corynebacterium glutamicum plasmid pAG3, complete sequence
322	NC_004534	Corynebacterium glutamicum plasmid pCG2, complete sequence
323	NC_004535	Corynebacterium glutamicum plasmid pGA2, complete sequence
324	NC_004554	Xylella fastidiosa Temecula1 plasmid pXFPD1.3, complete sequence
325	NC_004555	Buchnera aphidicola str. Bp (Baizongia pistaciae) plasmid pBBp1, complete sequence
326	NC_004562	Staphylococcus aureus plasmid pNVH01, complete sequence
327	NC_004564	Yersinia enterocolitica plasmid pYVa127/90, complete sequence
328	NC_004565	Clostridium tetani E88 plasmid pE88, complete sequence
329	NC_004566	Limosilactobacillus fermentum plasmid pLME300, complete sequence
330	NC_004574	Ruegeria sp. PR1b plasmid pSD25, complete sequence
331	NC_004604	Bacillus megaterium QM B1551 plasmid pBM400, complete sequence
332	NC_004632	Pseudomonas syringae pv. tomato str. DC3000 plasmid pDC3000B, complete sequence
333	NC_004633	Pseudomonas syringae pv. tomato str. DC3000 plasmid pDC3000A, complete sequence
334	NC_004652	Lactococcus lactis subsp. lactis bv. diacetylactis plasmid pS7a, complete sequence
335	NC_004653	Lactococcus lactis subsp. lactis bv. diacetylactis plasmid pS7b, complete sequence
336	NC_004669	Enterococcus faecalis V583 plasmid pTEF1, complete sequence
337	NC_004670	Enterococcus faecalis V583 plasmid pTEF3, complete sequence
338	NC_004671	Enterococcus faecalis V583 plasmid pTEF2, complete sequence
339	NC_004703	Bacteroides thetaiotaomicron VPI-5482 plasmid p5482, complete sequence
340	NC_004704	Coxiella burnetii RSA 493 plasmid pQpH1, complete sequence
341	NC_004719	Streptomyces avermitilis MA-4680 = NBRC 14893 plasmid SAP1, complete sequence
342	NC_004720	Chlamydia caviae GPIC plasmid pCpGP1, complete sequence
343	NC_004721	Bacillus cereus ATCC 14579 plasmid pBClin15, complete sequence
344	NC_004734	Acidithiobacillus caldus plasmid pTC-F14, complete sequence
345	NC_004747	Streptococcus thermophilus plasmid pND103, complete sequence
346	NC_004758	Neisseria meningitidis plasmid pJS-B, complete sequence
347	NC_004767	Helicobacter pylori plasmid pHP51, complete sequence
348	NC_004768	Bifidobacterium longum plasmid pNAC3, complete sequence
349	NC_004769	Bifidobacterium longum plasmid PNAC2, complete sequence
350	NC_004770	Bifidobacterium longum plasmid pNAC1, complete sequence
351	NC_004771	Pasteurella multocida plasmid pJR1, complete sequence
352	NC_004772	Pasteurella multocida plasmid pJR2, complete sequence
353	NC_004773	Corynebacterium jeikeium plasmid pA505, complete sequence
354	NC_004774	Corynebacterium jeikeium plasmid pA501, complete sequence
355	NC_004808	Streptomyces rochei plasmid pSLA2-L, complete sequence
356	NC_004811	Flavobacterium psychrophilum plasmid pCP1, complete sequence
357	NC_004822	Peanut witches'-broom phytoplasma plasmid pPNWB, complete sequence
358	NC_004832	Pediococcus acidilactici plasmid pSMB74, complete sequence
359	NC_004833	Corynebacterium renale plasmid pCR1, complete sequence
360	NC_004834	Erwinia sp. Ejp 556 plasmid pEJ30, complete sequence
361	NC_004835	Yersinia pestis plasmid pMT1, complete sequence
362	NC_004836	Yersinia pestis plasmid pCD1, complete sequence
363	NC_004837	Yersinia pestis plasmid pPCP1, complete sequence
364	NC_004838	Yersinia pestis KIM10+ plasmid pMT-1, complete sequence
365	NC_004839	Yersinia pestis plasmid pCD1, complete sequence
366	NC_004843	Buchnera aphidicola plasmid pBPS1, complete sequence
367	NC_004845	Helicobacter pylori plasmid pHPM8, complete sequence
368	NC_004846	Haemophilus influenzae biotype aegyptius plasmid pF3031, complete sequence
369	NC_004847	Lactococcus cremoris plasmid pHP003, complete sequence
370	NC_004849	Lactobacillus delbrueckii subsp. lactis plasmid pJBL2, complete sequence
371	NC_004850	Lactobacillus delbrueckii subsp. lactis plasmid pN42, complete sequence
372	NC_004851	Shigella flexneri 2a str. 301 plasmid pCP301, complete sequence
373	NC_004852	Sulfolobus islandicus plasmid pING1, complete sequence
374	NC_004853	Sulfolobus islandicus plasmid pHEN7, complete sequence
375	NC_004854	Rhodococcus hoagii plasmid pREAT701 (p33701), complete sequence
376	NC_004900	Rhodococcus sp. B264-1 plasmid pB264, complete sequence
377	NC_004922	Lactococcus lactis subsp. lactis plasmid pMN5, complete sequence
378	NC_004923	Aeromonas salmonicida subsp. salmonicida A449 plasmid pAsa1, complete sequence
379	NC_004924	Aeromonas salmonicida subsp. salmonicida A449 plasmid pAsa3, complete sequence
380	NC_004925	Aeromonas salmonicida subsp. salmonicida A449 plasmid pAsa2, complete sequence
381	NC_004929	Ruegeria sp. PR1b plasmid pSD20, complete sequence
382	NC_004930	Lactococcus cremoris plasmid pBM02, complete sequence
383	NC_004931	Streptomyces sp. EN27 plasmid pEN2701, complete sequence
384	NC_004932	Bacillus pumilus plasmid pPL7065, complete sequence
385	NC_004933	Streptomyces lividans 1326 plasmid SLP2, complete sequence
386	NC_004934	Streptomyces violaceoruber plasmid pSV2, complete sequence
387	NC_004936	Enterobacter sp. RFL1396 plasmid pEsp1396, complete sequence
388	NC_004937	Lactobacillus delbrueckii subsp. lactis plasmid pLL1212, complete sequence
389	NC_004938	Brevibacillus borstelensis plasmid pHT926, complete sequence
390	NC_004939	Corynebacterium striatum plasmid pTP10, complete sequence
391	NC_004940	Erwinia amylovora plasmid pEA1.7, complete sequence
392	NC_004941	Corynebacterium glutamicum plasmid pXZ608, complete sequence
393	NC_004942	Latilactobacillus sakei plasmid pRV500, complete sequence
394	NC_004943	Bifidobacterium longum NCC2705 plasmid pBLO1, complete sequence
395	NC_004944	Lactiplantibacillus plantarum plasmid pMD5057, complete sequence
396	NC_004945	Corynebacterium glutamicum plasmid pCG4, complete sequence
397	NC_004946	Brassica napus mitochondrial linear plasmid, complete sequence
398	NC_004947	Limosilactobacillus fermentum plasmid pKC5b, complete sequence
399	NC_004949	Helicobacter pylori plasmid pHel5, complete sequence
400	NC_004950	Helicobacter pylori plasmid pHel4, complete sequence
401	NC_004952	Francisella tularensis subsp. novicida F6168 plasmid pFNL10, complete sequence
402	NC_004953	Corynebacterium jeikeium plasmid pCJ84, complete sequence
403	NC_004954	Micrococcus sp. 28 plasmid pSD10, complete sequence
404	NC_004955	Lactococcus lactis subsp. lactis plasmid pBL1, complete sequence
405	NC_004957	Lactobacillus sp. PC121B plasmid p121BS, complete sequence
406	NC_004958	Streptococcus thermophilus plasmid pSMQ172, complete sequence
407	NC_004959	Lactococcus lactis plasmid pSRQ900, complete sequence
408	NC_004960	Lactococcus lactis plasmid pSRQ800, complete sequence
409	NC_004961	Vibrio sp. 41 plasmid pPS41, complete sequence
410	NC_004962	Selenomonas ruminantium plasmid pJW1, complete sequence
411	NC_004963	Mycobacterium celatum plasmid pCLP, complete sequence
412	NC_004964	Leptolyngbya sp. PCC 6402 plasmid pRF1, complete sequence
413	NC_004965	Sinorhizobium meliloti plasmid pRm1132f, complete sequence
414	NC_004966	Lactococcus lactis subsp. lactis plasmid pAH82, complete sequence
415	NC_004968	Streptococcus thermophilus plasmid pER371, complete sequence
416	NC_004969	Pseudoalteromonas sp. PS1M3 plasmid pPS1M3, complete sequence
417	NC_004971	Borreliella burgdorferi plasmid cp18-2, complete sequence
418	NC_004972	Agrobacterium fabrum str. C58 plasmid pTiC58, complete sequence
419	NC_004974	Fusobacterium nucleatum plasmid pFN1, complete sequence
420	NC_004977	Selenomonas ruminantium plasmid pONE430, complete sequence
421	NC_004978	Bifidobacterium longum plasmid pKJ50, complete sequence
422	NC_004979	Thermoanaerobacterium thermosaccharolyticum plasmid pNB2, complete sequence
423	NC_004980	Lactococcus lactis plasmid pWC1, complete sequence
424	NC_004981	Lactococcus lactis plasmid pCL2.1, complete sequence
425	NC_004982	Vibrio cholerae plasmid pTLC, complete sequence
426	NC_004984	Microcystis aeruginosa plasmid pMa025, complete sequence
427	NC_004985	Lactobacillus acidophilus plasmid pLA106, complete sequence
428	NC_004986	Selenomonas ruminantium plasmid pONE429, complete sequence
429	NC_004987	Xanthomonas euvesicatoria plasmid pXV64, complete sequence
430	NC_004988	Borreliella burgdorferi plasmid linear, complete sequence
431	NC_004990	Synechococcus elongatus PCC 7942 = FACHB-805 plasmid pUH24, complete sequence
432	NC_004992	Leuconostoc lactis plasmid pCI411, complete sequence
433	NC_004997	Campylobacter jejuni plasmid pCJ419, complete sequence
434	NC_004998	Escherichia coli plasmid p1658/97, complete sequence
435	NC_004999	Pseudomonas putida plasmid pDTG1, complete sequence
436	NC_005000	Enterococcus faecium plasmid pRUM, complete sequence
437	NC_005001	Corynebacterium diphtheriae plasmid pNG2, complete sequence
438	NC_005002	Salmonella enterica subsp. enterica serovar Enteritidis plasmid pB, complete sequence
439	NC_005003	Staphylococcus epidermidis ATCC 12228 plasmid pSE-12228-06, complete sequence
440	NC_005004	Staphylococcus epidermidis ATCC 12228 plasmid pSE-12228-05, complete sequence
441	NC_005005	Staphylococcus epidermidis ATCC 12228 plasmid pSE-12228-04, complete sequence
442	NC_005006	Staphylococcus epidermidis ATCC 12228 plasmid pSE-12228-03, complete sequence
443	NC_005007	Staphylococcus epidermidis ATCC 12228 plasmid pSE-12228-02, complete sequence
444	NC_005008	Staphylococcus epidermidis ATCC 12228 plasmid pSE-12228-01, complete sequence
445	NC_005009	Pseudomonas putida plasmid pYQ39, complete sequence
446	NC_005010	Enterococcus faecalis plasmid pEF1071, complete sequence
447	NC_005011	Staphylococcus aureus plasmid pMW2, complete sequence
448	NC_005012	Campylobacter jejuni subsp. jejuni 81-176 plasmid pVir, complete sequence
449	NC_005013	Enterococcus faecalis plasmid pAMalpha1, complete sequence
450	NC_005014	Salmonella enterica subsp. enterica serovar Typhimurium plasmid R64, complete sequence
451	NC_005015	Klebsiella pneumoniae plasmid pIP843, complete sequence
452	NC_005016	Mycobacterium avium plasmid pVT2, complete sequence
453	NC_005017	Yersinia enterocolitica plasmid pYVe8081, complete sequence
454	NC_005018	Klebsiella pneumoniae plasmid pKPN2, complete sequence
455	NC_005019	Escherichia coli plasmid pLG13, complete sequence
456	NC_005020	Staphylococcus aureus plasmid pKH3, complete sequence
457	NC_005021	Streptococcus pneumoniae plasmid pSMB1, complete sequence
458	NC_005022	Streptococcus pneumoniae D39 plasmid pDP1, complete sequence
459	NC_005023	Acidithiobacillus ferridurans strain ATCC 33020 plasmid pTF5, complete sequence
460	NC_005024	Staphylococcus aureus plasmid pSK41, complete sequence
461	NC_005026	Bacteroides fragilis plasmid pBI143, complete sequence
462	NC_005054	Staphylococcus aureus plasmid pLW043, complete sequence
463	NC_005073	Rhodococcus erythropolis plasmid pBD2, complete sequence
464	NC_005076	Mammaliicoccus sciuri plasmid pSCFS1, complete sequence
465	NC_005088	Delftia acidovorans plasmid pUO1, complete sequence
466	NC_005098	Streptococcus thermophilus plasmid pt38, complete sequence
467	NC_005127	Staphylococcus aureus plasmid pUB101, complete sequence
468	NC_005128	Vibrio vulnificus YJ016 plasmid pYJ016, complete sequence
469	NC_005205	Pseudomonas syringae pv. syringae plasmid pPSR1, complete sequence
470	NC_005206	Trueperella pyogenes plasmid pAP2, complete sequence
471	NC_005207	Staphylococcus warneri plasmid pPI-1, complete sequence
472	NC_005208	Staphylococcus warneri plasmid pPI-2, complete sequence
473	NC_005211	Serratia marcescens plasmid R478, complete sequence
474	NC_005229	Synechocystis sp. PCC 6803 plasmid pSYSM, complete sequence
475	NC_005230	Synechocystis sp. PCC 6803 plasmid pSYSA, complete sequence
476	NC_005231	Synechocystis sp. PCC 6803 plasmid pSYSG, complete sequence
477	NC_005232	Synechocystis sp. PCC 6803 plasmid pSYSX, complete sequence
478	NC_005239	Natronobacterium sp. AS-7091 plasmid pNB101, complete sequence
479	NC_005240	Xanthomonas citri plasmid pXcB, complete sequence
480	NC_005241	Cupriavidus necator H16 megaplasmid pHG1, complete sequence
481	NC_005242	Lysinibacillus sphaericus plasmid pLG, complete sequence
482	NC_005243	Staphylococcus aureus plasmid pC223, complete sequence
483	NC_005244	Pseudomonas putida ND6 plasmid pND6-1, complete sequence
484	NC_005245	Avibacterium paragallinarum plasmid p250, complete sequence
485	NC_005246	Erwinia amylovora plasmid pEL60, complete sequence
486	NC_005247	Erwinia amylovora plasmid pEU30, complete sequence
487	NC_005248	Escherichia coli plasmid pIGAL1, complete sequence
488	NC_005249	Klebsiella pneumoniae CG43 plasmid pLVPK, complete sequence
489	NC_005250	Vibrio anguillarum 775 plasmid pJM1, complete sequence
490	NC_005297	Rhodopseudomonas palustris CGA009 plasmid pRPA, complete sequence
491	NC_005307	Gordonia westfalica plasmid pKB1, complete sequence
492	NC_005308	Bacillus licheniformis plasmid pFL7, complete sequence
493	NC_005311	Bacillus licheniformis plasmid pFL5, complete sequence
494	NC_005312	Actinobacillus pleuropneumoniae plasmid pMS260, complete sequence
495	NC_005322	Streptococcus thermophilus plasmid pSMQ308, complete sequence
496	NC_005323	Streptococcus thermophilus plasmid pSMQ173b, complete sequence
497	NC_005324	Escherichia coli plasmid p9123, complete sequence
498	NC_005325	Moraxella catarrhalis plasmid pEMCJH03, complete sequence
499	NC_005326	Clostridioides difficile plasmid pCD6, complete sequence
500	NC_005327	Escherichia coli plasmid pC15-1a, complete sequence
501	NC_005328	Bacillus methanolicus MGA3 plasmid pBM19, complete sequence
502	NC_005329	[Haemophilus] ducreyi plasmid pNAD1, complete sequence
503	NC_005562	Acidianus ambivalens plasmid pDL10, complete sequence
504	NC_005563	Methanohalophilus mahii plasmid pML, complete sequence
505	NC_005564	Staphylococcus aureus plasmid pS194, complete sequence
506	NC_005565	Staphylococcus aureus plasmid pSN2, complete sequence
507	NC_005566	Staphylococcus epidermidis plasmid pSK639, complete sequence
508	NC_005567	Bacillus thuringiensis plasmid pGI3, complete sequence
509	NC_005570	Yersinia enterocolitica plasmid p29807, complete sequence
510	NC_005701	Zymomonas mobilis subsp. mobilis ATCC 10988 plasmid pZMO2, complete sequence
511	NC_005702	Leuconostoc mesenteroides subsp. mesenteroides plasmid pTXL1, complete sequence
512	NC_005703	Bacillus mycoides plasmid pBMY1, complete sequence
513	NC_005704	Bacillus mycoides plasmid pBMYdx, complete sequence
514	NC_005705	Acidipropionibacterium jensenii plasmid pLME106, complete sequence
515	NC_005706	Erwinia amylovora plasmid pEA29, complete sequence
516	NC_005707	Bacillus cereus ATCC 10987 plasmid pBc10987, complete sequence
517	NC_005792	Thermus thermophilus HB8 plasmid pTT8, complete sequence
518	NC_005793	Achromobacter denitrificans plasmid pEST4011, complete sequence
519	NC_005813	Yersinia pestis biovar Microtus str. 91001 plasmid pCD1, complete sequence
520	NC_005814	Yersinia pestis biovar Microtus str. 91001 plasmid pCRY, complete sequence
521	NC_005815	Yersinia pestis biovar Microtus str. 91001 plasmid pMT1, complete sequence
522	NC_005816	Yersinia pestis biovar Microtus str. 91001 plasmid pPCP1, complete sequence
523	NC_005838	Thermus thermophilus HB27 plasmid pTT27, complete sequence
524	NC_005862	Salmonella enterica subsp. enterica serovar Choleraesuis plasmid unnamed, complete sequence
525	NC_005863	Desulfovibrio vulgaris str. Hildenborough plasmid pDV, complete sequence
526	NC_005871	Photobacterium profundum SS9 plasmid pPBPR1, complete sequence
527	NC_005907	Saccharolobus solfataricus plasmid pIT3, complete sequence
528	NC_005908	Staphylococcus aureus plasmid pE194, complete sequence
529	NC_005909	Pseudomonas alcaligenes plasmid pRA2, complete sequence
530	NC_005910	Hafnia alvei plasmid pAlvA, complete sequence
531	NC_005911	Hafnia alvei plasmid pAlvB, complete sequence
532	NC_005913	Beet leafhopper transmitted virescence phytoplasma plasmid pBLTVA-1, complete sequence
533	NC_005914	Beet leafhopper transmitted virescence phytoplasma plasmid pBLTVA-2, complete sequence
534	NC_005915	Caedibacter taeniospiralis plasmid pKAP298, complete sequence
535	NC_005916	Mycobacterium ulcerans Agy99 plasmid pMUM001, complete sequence
536	NC_005917	Helicobacter pylori plasmid pAL202, complete sequence
537	NC_005918	Pseudomonas syringae pv. maculicola plasmid pPMA4326A, complete sequence
538	NC_005919	Pseudomonas syringae pv. maculicola plasmid pPMA4326B, complete sequence
539	NC_005920	Pseudomonas syringae pv. maculicola plasmid pPMA4326D, complete sequence
540	NC_005921	Pseudomonas syringae pv. maculicola plasmid pPMA4326C, complete sequence
541	NC_005922	Pseudomonas syringae pv. maculicola plasmid pPMA4326E, complete sequence
542	NC_005923	Escherichia coli plasmid pFL129, complete sequence
543	NC_005951	Staphylococcus aureus subsp. aureus MSSA476 plasmid pSAS, complete sequence
544	NC_005952	Levilactobacillus brevis plasmid pRH45II, complete sequence
545	NC_005969	Sulfolobus tengchongensis plasmid pTC, complete sequence
546	NC_005970	Escherichia coli plasmid pRK2, complete sequence
547	NC_006130	Streptococcus pyogenes plasmid pDN571, complete sequence
548	NC_006134	Campylobacter coli plasmid pCC31, complete sequence
549	NC_006135	Campylobacter jejuni subsp. jejuni 81-176 plasmid pTet, complete sequence
550	NC_006139	Desulfotalea psychrophila LSv54 plasmid large, complete sequence
551	NC_006140	Desulfotalea psychrophila LSv54 plasmid small, complete sequence
552	NC_006143	Aeromonas caviae plasmid pFBAOT6, complete sequence
553	NC_006145	Leuconostoc mesenteroides subsp. mesenteroides plasmid pFR18, complete sequence
554	NC_006153	Yersinia pseudotuberculosis IP 32953 plasmid pYV, complete sequence
555	NC_006154	Yersinia pseudotuberculosis IP 32953 plasmid pYptb32953, complete sequence
556	NC_006257	Lacticaseibacillus casei plasmid pYIT356, complete sequence
557	NC_006258	Rhodococcus erythropolis plasmid pRE8424, complete sequence
558	NC_006277	Agrobacterium tumefaciens plasmid pAgK84, complete sequence
559	NC_006278	Lactiplantibacillus plantarum plasmid p256, complete sequence
560	NC_006297	Bacteroides fragilis YCH46 plasmid pBFY46, complete sequence
561	NC_006298	Histophilus somni 129PT plasmid pHS129, complete sequence
562	NC_006323	Yersinia pestis plasmid pG8786, complete sequence
563	NC_006362	Nocardia farcinica IFM 10152 plasmid pNF1, complete sequence
564	NC_006363	Nocardia farcinica IFM 10152 plasmid pNF2, complete sequence
565	NC_006365	Legionella pneumophila str. Paris plasmid pLPP, complete sequence
566	NC_006366	Legionella pneumophila str. Lens plasmid pLPL, complete sequence
567	NC_006374	Bartonella grahamii plasmid pBGR1, complete sequence
568	NC_006375	Lactobacillus plantarum WCFS1 plasmid pWCFS101, complete sequence
569	NC_006376	Lactobacillus plantarum WCFS1 plasmid pWCFS102, complete sequence
570	NC_006377	Lactobacillus plantarum WCFS1 plasmid pWCFS103, complete sequence
571	NC_006389	Haloarcula marismortui ATCC 43049 plasmid pNG100, complete sequence
572	NC_006390	Haloarcula marismortui ATCC 43049 plasmid pNG200, complete sequence
573	NC_006391	Haloarcula marismortui ATCC 43049 plasmid pNG300, complete sequence
574	NC_006392	Haloarcula marismortui ATCC 43049 plasmid pNG400, complete sequence
575	NC_006393	Haloarcula marismortui ATCC 43049 plasmid pNG500, complete sequence
576	NC_006394	Haloarcula marismortui ATCC 43049 plasmid pNG600, complete sequence
577	NC_006395	Haloarcula marismortui ATCC 43049 plasmid pNG700, complete sequence
578	NC_006399	Lactiplantibacillus plantarum plasmid pPB1, complete sequence
579	NC_006400	Spiroplasma kunkelii CR2-3x plasmid pSKU146, complete sequence
580	NC_006422	Sulfolobus islandicus plasmid pKEF9, complete sequence
581	NC_006423	Sulfolobus islandicus plasmid pARN3, complete sequence
582	NC_006424	Sulfolobus islandicus plasmid pARN4, complete sequence
583	NC_006425	Sulfolobus islandicus plasmid pHVE14, complete sequence
584	NC_006426	Haloarcula sp. AS7094 plasmid pSCM201, complete sequence
585	NC_006427	Enterococcus faecium plasmid pJB01, complete sequence
586	NC_006462	Thermus thermophilus HB8 plasmid pTT27, complete sequence
587	NC_006463	Thermus thermophilus HB8 plasmid pTT8, complete sequence
588	NC_006466	Cupriavidus metallidurans CH34 plasmid pMOL30, complete sequence
589	NC_006493	Sulfolobus sp. NOB8H2 plasmid pNOB8, complete sequence
590	NC_006509	Geobacillus kaustophilus HTA426 plasmid pHTA426, complete sequence
591	NC_006525	Cupriavidus metallidurans CH34 plasmid pMOL28, complete sequence
592	NC_006528	Thermotoga petrophila RKU-1 plasmid pRKU1, complete sequence
593	NC_006529	Lactobacillus salivarius UCC118 plasmid pSF118-20, complete sequence
594	NC_006530	Lactobacillus salivarius UCC118 plasmid pSF118-44, complete sequence
595	NC_006569	Ruegeria pomeroyi DSS-3 megaplasmid, complete sequence
596	NC_006571	Streptomyces albulus plasmid pNO33, complete sequence
597	NC_006578	[Bacillus thuringiensis] serovar konkukian str. 97-27 plasmid pBT9727, complete sequence
598	NC_006625	Klebsiella pneumoniae subsp. pneumoniae NTUH-K2044 plasmid pK2044, complete sequence
599	NC_006628	Laribacter hongkongensis plasmid pHLHK8, complete sequence
600	NC_006629	Staphylococcus aureus subsp. aureus COL plasmid pT181, complete sequence
601	NC_006663	Staphylococcus epidermidis RP62A plasmid pSERP, complete sequence
602	NC_006671	Escherichia coli plasmid pAPEC-O2-R, complete sequence
603	NC_006672	Gluconobacter oxydans 621H plasmid pGOX1, complete sequence
604	NC_006673	Gluconobacter oxydans 621H plasmid pGOX2, complete sequence
605	NC_006674	Gluconobacter oxydans 621H plasmid pGOX3, complete sequence
606	NC_006675	Gluconobacter oxydans 621H plasmid pGOX4, complete sequence
607	NC_006676	Gluconobacter oxydans 621H plasmid pGOX5, complete sequence
608	NC_006815	Salmonella enterica subsp. enterica serovar Typhimurium plasmid pU302S, complete sequence
609	NC_006816	Salmonella enterica subsp. enterica serovar Typhimurium plasmid pU302L, complete sequence
610	NC_006821	Bacillus thuringiensis serovar darmstadiensis plasmid pBMBt1, complete sequence
611	NC_006822	Leuconostoc citreum plasmid pIH01, complete sequence
612	NC_006823	Aromatoleum aromaticum EbN1 plasmid 1, complete sequence
613	NC_006824	Aromatoleum aromaticum EbN1 plasmid 2, complete sequence
614	NC_006825	Bacillus subtilis plasmid pBS608, complete sequence
615	NC_006826	Sphingobium xenophagum QYY plasmid pSx-Qyy, complete sequence
616	NC_006827	Enterococcus faecalis plasmid pCF10, complete sequence
617	NC_006828	Glaesserella parasuis plasmid pHS-Tet, complete sequence
618	NC_006829	Glaesserella parasuis plasmid pHS-Rec, complete sequence
619	NC_006830	Achromobacter xylosoxidans A8 plasmid pA81, complete sequence
620	NC_006842	Aliivibrio fischeri ES114 plasmid pES100, complete sequence
621	NC_006843	Bifidobacterium longum plasmid pTB6, complete sequence
622	NC_006855	Salmonella enterica subsp. enterica serovar Choleraesuis str. SC-B67 plasmid pSCV50, complete sequence
623	NC_006856	Salmonella enterica subsp. enterica serovar Choleraesuis str. SC-B67 plasmid pSC138, complete sequence
624	NC_006857	Selenomonas ruminantium plasmid pSRD191, complete sequence
625	NC_006860	Vibrio cholerae plasmid pSIO1, complete sequence
626	NC_006868	Pasteurella multocida plasmid pCCK647, complete sequence
627	NC_006869	Bacillus mycoides plasmid pSin9.7, complete sequence
628	NC_006870	Bacillus mycoides plasmid pDx14.2, complete sequence
629	NC_006871	Mammaliicoccus lentus plasmid pSTE2, complete sequence
630	NC_006872	Clostridium perfringens plasmid pBCNF5603, complete sequence
631	NC_006877	Acinetobacter baumannii plasmid pMAC, complete sequence
632	NC_006881	Escherichia coli plasmid pColK-K235, complete sequence
633	NC_006903	Onion yellows phytoplasma plasmid unnamed, complete sequence
634	NC_006904	Oenococcus oeni plasmid pOM1, complete sequence
635	NC_006906	Sulfolobus neozealandicus plasmid pORA1, complete sequence
636	NC_006907	Leptospirillum ferrooxidans plasmid p49879.1, complete sequence
637	NC_006909	Leptospirillum ferrooxidans plasmid p49879.2, complete sequence
638	NC_006910	Micromonospora rosaria plasmid pMR2, complete sequence
639	NC_006911	Streptomyces sp. F11 plasmid pFP11, complete sequence
640	NC_006912	Streptomyces sp. FQ1 plasmid pFP1, complete sequence
641	NC_006959	Bacillus licheniformis plasmid pBL63.1, complete sequence
642	NC_006968	Neisseria lactamica plasmid pNL01, complete sequence
643	NC_006969	Rhodococcus opacus B4 plasmid pKNR01, complete sequence
644	NC_006970	Rhodococcus opacus B4 plasmid pKNR02, complete sequence
645	NC_006974	Mammaliicoccus sciuri plasmid pACK6, complete sequence
646	NC_006975	Campylobacter lari plasmid pCL300, complete sequence
647	NC_006976	Mannheimia haemolytica plasmid pCCK3259, complete sequence
648	NC_006977	Staphylococcus aureus plasmid pC221, complete sequence
649	NC_006978	Streptococcus pyogenes plasmid pDB101, complete sequence
650	NC_006979	Streptococcus pyogenes plasmid pSM19035, complete sequence
651	NC_006988	Pseudomonas sp. S-47 plasmid p47L, complete sequence
652	NC_006989	Pseudomonas sp. S-47 plasmid p47S, complete sequence
653	NC_006994	Pasteurella multocida plasmid pCCK381, complete sequence
654	NC_006996	Natrinema sp. CX2021 plasmid pZMX201, complete sequence
655	NC_006997	Bifidobacterium longum plasmid pMG1, complete sequence
656	NC_007068	Bifidobacterium catenulatum plasmid pBC1, complete sequence
657	NC_007093	Eikenella corrodens plasmid pMU1, complete sequence
658	NC_007094	Actinobacillus porcitonsillarum plasmid pKMA505, complete sequence
659	NC_007095	Actinobacillus porcitonsillarum plasmid pIMD50, complete sequence
660	NC_007096	Actinobacillus porcitonsillarum plasmid pKMA1467, complete sequence
661	NC_007097	Actinobacillus porcitonsillarum plasmid pKMA757, complete sequence
662	NC_007098	Actinobacillus pleuropneumoniae plasmid pKMA2425, complete sequence
663	NC_007099	Actinobacillus pleuropneumoniae plasmid pPSAS1522, complete sequence
664	NC_007100	Pseudomonas aeruginosa plasmid Rms149, complete sequence
665	NC_007101	Spiroplasma citri plasmid pBJS-O, complete sequence
666	NC_007103	Bacillus cereus E33L plasmid pE33L466, complete sequence
667	NC_007104	Bacillus cereus E33L plasmid pE33L5, complete sequence
668	NC_007105	Bacillus cereus E33L plasmid pE33L54, complete sequence
669	NC_007106	Bacillus cereus E33L plasmid pE33L8, complete sequence
670	NC_007107	Bacillus cereus E33L plasmid pE33L9, complete sequence
671	NC_007141	Campylobacter jejuni subsp. jejuni 81-176 plasmid pTet, complete sequence
672	NC_007142	Campylobacter coli plasmid p3384, complete sequence
673	NC_007143	Campylobacter coli plasmid p3386, complete sequence
674	NC_007165	Staphylococcus warneri plasmid pSW174, complete sequence
675	NC_007166	Staphylococcus warneri plasmid pSW49, complete sequence
676	NC_007167	Staphylococcus pasteuri plasmid pSP187, complete sequence
677	NC_007169	Staphylococcus haemolyticus JCSC1435 plasmid pSHaeA, complete sequence
678	NC_007170	Staphylococcus haemolyticus JCSC1435 plasmid pSHaeB, complete sequence
679	NC_007171	Staphylococcus haemolyticus JCSC1435 plasmid pSHaeC, complete sequence
680	NC_007182	Sodalis glossinidius plasmid pSG1, complete sequence
681	NC_007183	Sodalis glossinidius plasmid pSG1, complete sequence
682	NC_007184	Sodalis glossinidius plasmid pSG2, complete sequence
683	NC_007185	Sodalis glossinidius plasmid pSG2, complete sequence
684	NC_007186	Sodalis glossinidius plasmid pSG3, complete sequence
685	NC_007187	Sodalis glossinidius plasmid pSG4, complete sequence
686	NC_007190	Thermus thermophilus plasmid pTF62, complete sequence
687	NC_007191	Lactococcus cremoris plasmid pAG6, complete sequence
688	NC_007203	Bacillus thuringiensis plasmid unnamed, complete sequence
689	NC_007206	Haemophilus influenzae biotype aegyptius plasmid pF1947, complete sequence
690	NC_007207	Leuconostoc mesenteroides plasmid pFMBL1, complete sequence
691	NC_007208	Salmonella enterica subsp. enterica serovar Dublin plasmid pOU1113, complete sequence
692	NC_007209	Staphylococcus aureus plasmid pWBG738, complete sequence
693	NC_007274	Pseudomonas savastanoi pv. phaseolicola 1448A plasmid large, complete sequence
694	NC_007275	Pseudomonas savastanoi pv. phaseolicola 1448A plasmid small, complete sequence
695	NC_007322	Bacillus anthracis str. 'Ames Ancestor' plasmid pXO1, complete sequence
696	NC_007323	Bacillus anthracis str. 'Ames Ancestor' plasmid pXO2, complete sequence
697	NC_007336	Cupriavidus pinatubonensis JMP134 megaplasmid, complete sequence
698	NC_007337	Cupriavidus pinatubonensis JMP134 plasmid 1, complete sequence
699	NC_007349	Methanosarcina barkeri str. Fusaro plasmid 1, complete sequence
700	NC_007351	Staphylococcus saprophyticus subsp. saprophyticus ATCC 15305 = NCTC 7292 plasmid pSSP1, complete sequence
701	NC_007352	Staphylococcus saprophyticus subsp. saprophyticus ATCC 15305 = NCTC 7292 plasmid pSSP2, complete sequence
702	NC_007353	Sphingomonas sp. A1 plasmid pA1, complete sequence
703	NC_007365	Escherichia coli plasmid pO113, complete sequence
704	NC_007386	Spiroplasma citri plasmid pSciA, complete sequence
705	NC_007387	Spiroplasma citri plasmid pSci1, complete sequence
706	NC_007388	Spiroplasma citri plasmid pSci2, complete sequence
707	NC_007389	Spiroplasma citri plasmid pSci3, complete sequence
708	NC_007390	Spiroplasma citri plasmid pSci4, complete sequence
709	NC_007391	Spiroplasma citri plasmid pSci5, complete sequence
710	NC_007410	Trichormus variabilis ATCC 29413 plasmid A, complete sequence
711	NC_007411	Trichormus variabilis ATCC 29413 plasmid B, complete sequence
712	NC_007412	Trichormus variabilis ATCC 29413 plasmid C, complete sequence
713	NC_007414	Escherichia coli O157:H7 str. EDL933 plasmid pO157, complete sequence
714	NC_007427	Natronomonas pharaonis DSM 2160 plasmid PL131, complete sequence
715	NC_007428	Natronomonas pharaonis DSM 2160 plasmid PL23, complete sequence
716	NC_007430	Chlamydia trachomatis A/HAR-13 plasmid pCTA, complete sequence
717	NC_007431	Streptomyces venezuelae plasmid pSVH1, complete sequence
718	NC_007483	Nitrosococcus oceani ATCC 19707 plasmid A, complete sequence
719	NC_007486	Rhodococcus erythropolis PR4 plasmid pREC1, complete sequence
720	NC_007487	Rhodococcus erythropolis PR4 plasmid pREC2, complete sequence
721	NC_007488	Rhodobacter sphaeroides 2.4.1 plasmid B, complete sequence
722	NC_007489	Rhodobacter sphaeroides 2.4.1 plasmid C, complete sequence
723	NC_007490	Rhodobacter sphaeroides 2.4.1 plasmid D, complete sequence
724	NC_007491	Rhodococcus erythropolis PR4 plasmid pREL1, complete sequence
725	NC_007504	Xanthomonas campestris pv. vesicatoria str. 85-10 plasmid pXCV2, complete sequence
726	NC_007505	Xanthomonas campestris pv. vesicatoria str. 85-10 plasmid pXCV19, complete sequence
727	NC_007506	Xanthomonas campestris pv. vesicatoria str. 85-10 plasmid pXCV38, complete sequence
728	NC_007507	Xanthomonas campestris pv. vesicatoria str. 85-10 plasmid pXCV183, complete sequence
729	NC_007515	Geobacter metallireducens GS-15 plasmid unnamed, complete sequence
730	NC_007593	Pediococcus damnosus plasmid pF8801, complete sequence
731	NC_007594	Enterococcus faecium plasmid pHT beta, complete sequence
732	NC_007595	Synechococcus elongatus PCC 7942 = FACHB-805 plasmid 1, complete sequence
733	NC_007607	Shigella dysenteriae Sd197 plasmid pSD1_197, complete sequence
734	NC_007608	Shigella boydii Sb227 plasmid pSB4_227, complete sequence
735	NC_007615	Nitrosospira multiformis ATCC 25196 plasmid 1, complete sequence
736	NC_007616	Nitrosospira multiformis ATCC 25196 plasmid 2, complete sequence
737	NC_007617	Nitrosospira multiformis ATCC 25196 plasmid 3, complete sequence
738	NC_007621	Staphylococcus saprophyticus plasmid pSES22, complete sequence
739	NC_007635	Escherichia coli plasmid pCoo, complete sequence
740	NC_007641	Rhodospirillum rubrum ATCC 11170 plasmid unnamed, complete sequence
741	NC_007675	Escherichia coli plasmid pAPEC-O2-ColV, complete sequence
742	NC_007678	Salinibacter ruber DSM 13855 plasmid pSR35, complete sequence
743	NC_007682	Escherichia coli plasmid pMUR050, complete sequence
744	NC_007706	Magnetospirillum magneticum plasmid pMGT, complete sequence
745	NC_007717	Aster yellows witches'-broom phytoplasma AYWB plasmid pAYWB-I, complete sequence
746	NC_007718	Aster yellows witches'-broom phytoplasma AYWB plasmid pAYWB-II, complete sequence
747	NC_007719	Aster yellows witches'-broom phytoplasma AYWB plasmid pAYWB-III, complete sequence
748	NC_007720	Aster yellows witches'-broom phytoplasma AYWB plasmid pAYWB-IV, complete sequence
749	NC_007762	Rhizobium etli CFN 42 plasmid p42a, complete sequence
750	NC_007763	Rhizobium etli CFN 42 plasmid p42b, complete sequence
751	NC_007764	Rhizobium etli CFN 42 plasmid p42c, complete sequence
752	NC_007765	Rhizobium etli CFN 42 plasmid p42e, complete sequence
753	NC_007766	Rhizobium etli CFN 42 plasmid p42f, complete sequence
754	NC_007768	Staphylococcus chromogenes plasmid pLNU1, complete sequence
755	NC_007769	Staphylococcus simulans plasmid pLNU2, complete sequence
756	NC_007770	Staphylococcus haemolyticus plasmid pLNU3, complete sequence
757	NC_007771	Staphylococcus chromogenes plasmid pLNU4, complete sequence
758	NC_007772	Clostridium perfringens CPE str. F4969 plasmid pCPF4969, complete sequence
759	NC_007773	Clostridium perfringens plasmid pCPF5603, complete sequence
760	NC_007790	Staphylococcus aureus subsp. aureus USA300_FPR3757 plasmid pUSA01, complete sequence
761	NC_007791	Staphylococcus aureus subsp. aureus USA300_FPR3757 plasmid pUSA02, complete sequence
762	NC_007792	Staphylococcus aureus subsp. aureus USA300_FPR3757 plasmid pUSA03, complete sequence
763	NC_007800	Bibersteinia trehalosi plasmid pCCK13698, complete sequence
764	NC_007801	Jannaschia sp. CCS1 plasmid p1, complete sequence
765	NC_007900	Chlamydia felis Fe/C-56 plasmid pCfe1, complete sequence
766	NC_007901	Rhodoferax ferrireducens T118 plasmid unnamed1, complete sequence
767	NC_007926	Pseudomonas putida plasmid NAH7, complete sequence
768	NC_007927	Streptomyces sp. 44414 plasmid pRL2, complete sequence
769	NC_007928	Staphylococcus aureus plasmid pSA1308, complete sequence
770	NC_007930	Lactobacillus salivarius UCC118 plasmid pMP118, complete sequence
771	NC_007931	Staphylococcus aureus plasmid pSA1379, complete sequence
772	NC_007941	Escherichia coli UTI89 plasmid pUTI89, complete sequence
773	NC_007949	Polaromonas sp. JS666 plasmid 1, complete sequence
774	NC_007950	Polaromonas sp. JS666 plasmid 2, complete sequence
775	NC_007956	Bacillus subtilis plasmid pLS30, complete sequence
776	NC_007959	Nitrobacter hamburgensis X14 plasmid 1, complete sequence
777	NC_007960	Nitrobacter hamburgensis X14 plasmid 2, complete sequence
778	NC_007961	Nitrobacter hamburgensis X14 plasmid 3, complete sequence
779	NC_007962	Campylobacter lari plasmid pUPTC237, complete sequence
780	NC_007968	Psychrobacter cryohalolentis K5 plasmid 1, complete sequence
781	NC_007971	Cupriavidus metallidurans CH34 plasmid pMOL30, complete sequence
782	NC_007972	Cupriavidus metallidurans CH34 plasmid pMOL28, complete sequence
783	NC_007974	Cupriavidus metallidurans CH34 megaplasmid, complete sequence
784	NC_008010	Deinococcus geothermalis DSM 11300 plasmid pDGEO01, complete sequence
785	NC_008012	Lawsonia intracellularis PHE/MN1-00 plasmid 1, complete sequence
786	NC_008013	Lawsonia intracellularis PHE/MN1-00 plasmid 2, complete sequence
787	NC_008014	Lawsonia intracellularis PHE/MN1-00 plasmid 3, complete sequence
788	NC_008036	Sphingopyxis alaskensis RB2256 F plasmid, complete sequence
789	NC_008042	Ruegeria sp. TM1040 plasmid unnamed, complete sequence
790	NC_008043	Ruegeria sp. TM1040 megaplasmid, complete sequence
791	NC_008049	Campylobacter coli RM2228 plasmid pCC2228-1, complete sequence
792	NC_008050	Campylobacter coli RM2228 plasmid pCC2228-2, complete sequence
793	NC_008051	Campylobacter coli RM2228 plasmid pCC2228-3, complete sequence
794	NC_008052	Campylobacter jejuni plasmid pCJ1170, complete sequence
795	NC_008053	Rahnella sp. 'WMR15' plasmid pHW15, complete sequence
796	NC_008087	Helicobacter pylori HPAG1 plasmid pHPAG1, complete sequence
797	NC_008118	Yersinia pestis Nepal516 plasmid pMT, complete sequence
798	NC_008119	Yersinia pestis Nepal516 plasmid pPCP, complete sequence
799	NC_008120	Yersinia pestis Antiqua plasmid pMT, complete sequence
800	NC_008121	Yersinia pestis Antiqua plasmid pPCP, complete sequence
801	NC_008122	Yersinia pestis Antiqua plasmid pCD, complete sequence
802	NC_008213	Haloquadratum walsbyi DSM 16790 plasmid PL47, complete sequence
803	NC_008226	Clostridioides difficile 630 plasmid pCD630, complete sequence
804	NC_008230	Helicobacter acinonychis str. Sheeba plasmid pHac1, complete sequence
805	NC_008242	Chelativorans sp. BNC1 plasmid 1, complete sequence
806	NC_008243	Chelativorans sp. BNC1 plasmid 2, complete sequence
807	NC_008244	Chelativorans sp. BNC1 plasmid 3, complete sequence
808	NC_008246	Sphingobium yanoikuyae plasmid pYAN-1, complete sequence
809	NC_008247	Sphingobium yanoikuyae plasmid pYAN-2, complete sequence
810	NC_008259	Enterococcus faecium plasmid pCIZ2, complete sequence
811	NC_008269	Rhodococcus jostii RHA1 plasmid pRHL1, complete sequence
812	NC_008270	Rhodococcus jostii RHA1 plasmid pRHL2, complete sequence
813	NC_008271	Rhodococcus jostii RHA1 plasmid pRHL3, complete sequence
814	NC_008273	Borreliella afzelii PKo plasmid cp30, complete sequence
815	NC_008274	Borreliella afzelii PKo plasmid cp27, complete sequence
816	NC_008275	Pseudomonas putida plasmid pWW53, complete sequence
817	NC_008308	Novosphingobium sp. KA1 plasmid pCAR3, complete sequence
818	NC_008320	Shewanella sp. MR-7 plasmid unnamed1, complete sequence
819	NC_008341	Nitrosomonas eutropha C91 plasmid p1, complete sequence
820	NC_008342	Nitrosomonas eutropha C91 plasmid p2, complete sequence
821	NC_008350	Streptococcus pneumoniae plasmid pSpnP1, complete sequence
822	NC_008351	Staphylococcus simulans plasmid pLNU5 (naturally occurring), complete sequence
823	NC_008352	Staphylococcus chromogenes plasmid pLNU8 (naturally occurring), complete sequence
824	NC_008353	Staphylococcus haemolyticus plasmid pLNU7 (naturally occurring), complete sequence
825	NC_008354	Staphylococcus chromogenes plasmid pLNU9 (naturally occurring), complete sequence
826	NC_008356	Staphylococcus epidermidis plasmid pLNU6 (naturally occurring), complete sequence
827	NC_008357	Pseudomonas aeruginosa plasmid pBS228, complete sequence
828	NC_008378	Rhizobium leguminosarum bv. viciae 3841 plasmid pRL12, complete sequence
829	NC_008379	Rhizobium leguminosarum bv. viciae 3841 plasmid pRL9, complete sequence
830	NC_008381	Rhizobium leguminosarum bv. viciae 3841 plasmid pRL10, complete sequence
831	NC_008382	Rhizobium leguminosarum bv. viciae 3841 plasmid pRL7, complete sequence
832	NC_008383	Rhizobium leguminosarum bv. viciae 3841 plasmid pRL8, complete sequence
833	NC_008384	Rhizobium leguminosarum bv. viciae 3841 plasmid pRL11, complete sequence
834	NC_008385	Burkholderia ambifaria AMMD plasmid unnamed1, complete sequence
835	NC_008386	Roseobacter denitrificans OCh 114 plasmid pTB1, complete sequence
836	NC_008387	Roseobacter denitrificans OCh 114 plasmid pTB2, complete sequence
837	NC_008388	Roseobacter denitrificans OCh 114 plasmid pTB3, complete sequence
838	NC_008389	Roseobacter denitrificans OCh 114 plasmid pTB4, complete sequence
839	NC_008436	Lactococcus lactis plasmid pND324, complete sequence
840	NC_008438	Campylobacter jejuni plasmid pCJ01, complete sequence
841	NC_008439	Shigella sonnei plasmid pKKTET7, complete sequence
842	NC_008440	Nostoc sp. PCC 7524 plasmid pDU1, complete sequence
843	NC_008441	Streptomyces laurentii plasmid pSLS, complete sequence
844	NC_008442	Borrelia duttonii plasmid DNA, complete sequence, strain: Ly
845	NC_008443	Borreliella burgdorferi plasmid unnamed, complete sequence
846	NC_008444	Escherichia coli plasmid p9705, complete sequence
847	NC_008445	Enterococcus faecalis plasmid pRE25, complete sequence
848	NC_008459	Bordetella pertussis plasmid pBP136, complete sequence
849	NC_008460	Escherichia coli plasmid pO86A1, complete sequence
850	NC_008486	Escherichia coli plasmid pMG828-1, complete sequence
851	NC_008487	Escherichia coli plasmid pMG828-2, complete sequence
852	NC_008488	Escherichia coli plasmid pMG828-3, complete sequence
853	NC_008489	Escherichia coli plasmid pMG828-4, complete sequence
854	NC_008490	Escherichia coli plasmid pMG828-5, complete sequence
855	NC_008496	Leuconostoc mesenteroides subsp. mesenteroides ATCC 8293 plasmid pLEUM1, complete sequence
856	NC_008498	Lactobacillus brevis ATCC 367 plasmid 1, complete sequence
857	NC_008499	Lactobacillus brevis ATCC 367 plasmid 2, complete sequence
858	NC_008500	Streptococcus thermophilus LMD-9 plasmid 1, complete sequence
859	NC_008501	Streptococcus thermophilus LMD-9 plasmid 2, complete sequence
860	NC_008502	Lactobacillus paracasei ATCC 334 plasmid 1, complete sequence
861	NC_008503	Lactococcus lactis subsp. cremoris SK11 plasmid 1, complete sequence
862	NC_008504	Lactococcus lactis subsp. cremoris SK11 plasmid 2, complete sequence
863	NC_008505	Lactococcus lactis subsp. cremoris SK11 plasmid 3, complete sequence
864	NC_008506	Lactococcus lactis subsp. cremoris SK11 plasmid 4, complete sequence
865	NC_008507	Lactococcus lactis subsp. cremoris SK11 plasmid 5, complete sequence
866	NC_008537	Arthrobacter sp. FB24 plasmid 1, complete sequence
867	NC_008538	Arthrobacter sp. FB24 plasmid 2, complete sequence
868	NC_008539	Arthrobacter sp. FB24 plasmid 3, complete sequence
869	NC_008545	Burkholderia cenocepacia HI2424 plasmid unnamed1, complete sequence
870	NC_008564	Borreliella afzelii PKo plasmid lp60, complete sequence
871	NC_008565	Borreliella afzelii PKo plasmid lp60-2, complete sequence
872	NC_008566	Borreliella afzelii PKo plasmid lp34, complete sequence
873	NC_008567	Borreliella afzelii PKo plasmid lp32, complete sequence
874	NC_008568	Borreliella afzelii PKo plasmid lp28, complete sequence
875	NC_008569	Borreliella afzelii PKo plasmid lp25, complete sequence
876	NC_008573	Shewanella sp. ANA-3 plasmid unnamed1, complete sequence
877	NC_008594	Lactococcus lactis subsp. lactis plasmid pL2, complete sequence
878	NC_008597	Escherichia coli plasmid pVI678, complete sequence
879	NC_008598	Bacillus thuringiensis str. Al Hakam plasmid pALH1, complete sequence
880	NC_008607	Pelobacter propionicus DSM 2379 plasmid pPRO1, complete sequence
881	NC_008608	Pelobacter propionicus DSM 2379 plasmid pPRO2, complete sequence
882	NC_008612	Photobacterium damselae subsp. piscicida plasmid pP99-018, complete sequence
883	NC_008613	Photobacterium damselae subsp. piscicida plasmid pP91278, complete sequence
884	NC_008688	Paracoccus denitrificans PD1222 plasmid 1, complete sequence
885	NC_008690	Vibrio sp. TC68 plasmid pTC68, complete sequence
886	NC_008691	Acidiphilium multivorum plasmid pAM5, complete sequence
887	NC_008696	Thermofilum pendens Hrk 5 plasmid pTPEN01, complete sequence
888	NC_008697	Nocardioides sp. JS614 plasmid pNOCA01, complete sequence
889	NC_008703	Mycobacterium sp. KMS plasmid pMKMS01, complete sequence
890	NC_008704	Mycobacterium sp. KMS plasmid pMKMS02, complete sequence
891	NC_008712	Paenarthrobacter aurescens TC1 plasmid pTC1, complete sequence
892	NC_008713	Paenarthrobacter aurescens TC1 plasmid pTC2, complete sequence
893	NC_008738	Marinobacter hydrocarbonoclasticus VT8 plasmid pMAQU01, complete sequence
894	NC_008739	Marinobacter hydrocarbonoclasticus VT8 plasmid pMAQU02, complete sequence
895	NC_008741	Desulfovibrio vulgaris DP4 plasmid pDVUL01, complete sequence
896	NC_008757	Polaromonas naphthalenivorans CJ2 plasmid pPNAP01, complete sequence
897	NC_008758	Polaromonas naphthalenivorans CJ2 plasmid pPNAP02, complete sequence
898	NC_008759	Polaromonas naphthalenivorans CJ2 plasmid pPNAP03, complete sequence
899	NC_008760	Polaromonas naphthalenivorans CJ2 plasmid pPNAP04, complete sequence
900	NC_008761	Polaromonas naphthalenivorans CJ2 plasmid pPNAP05, complete sequence
901	NC_008762	Polaromonas naphthalenivorans CJ2 plasmid pPNAP06, complete sequence
902	NC_008763	Polaromonas naphthalenivorans CJ2 plasmid pPNAP07, complete sequence
903	NC_008764	Polaromonas naphthalenivorans CJ2 plasmid pPNAP08, complete sequence
904	NC_008765	Acidovorax sp. JS42 plasmid pAOVO01, complete sequence
905	NC_008766	Acidovorax sp. JS42 plasmid pAOVO02, complete sequence
906	NC_008768	Enterococcus faecium plasmid pVEF1, complete sequence
907	NC_008770	Campylobacter jejuni subsp. jejuni 81-176 plasmid pVir, complete sequence
908	NC_008771	Verminephrobacter eiseniae EF01-2 plasmid pVEIS01, complete sequence
909	NC_008790	Campylobacter jejuni subsp. jejuni 81-176 plasmid pTet, complete sequence
910	NC_008791	Yersinia enterocolitica subsp. enterocolitica 8081 plasmid pYVe8081, complete sequence
911	NC_008792	Streptomyces viridosporus plasmid pSG5, complete sequence
912	NC_008821	Enterococcus faecium plasmid pVEF2, complete sequence
913	NC_008823	Rhodococcus rhodochrous plasmid pNC500, complete sequence
914	NC_008826	Methylibium petroleiphilum PM1 plasmid RPME01, complete sequence
915	NC_009007	Rhodobacter sphaeroides 2.4.1 plasmid A, partial sequence
916	NC_009008	Rhodobacter sphaeroides 2.4.1 plasmid E, partial sequence
917	NC_009034	Bacillus thuringiensis plasmid pK1S1, complete sequence
918	NC_009035	Shewanella baltica OS155 plasmid pSbal01, complete sequence
919	NC_009036	Shewanella baltica OS155 plasmid pSbal02, complete sequence
920	NC_009037	Shewanella baltica OS155 plasmid pSbal03, complete sequence
921	NC_009038	Shewanella baltica OS155 plasmid pSbal04, complete sequence
922	NC_009040	Rhodobacter sphaeroides ATCC 17029 plasmid pRSPH01, complete sequence
923	NC_009128	Corynebacterium sp. L2-79-05 plasmid pLEW279a, complete sequence
924	NC_009129	Corynebacterium sp. L2-79-05 plasmid pLEW279b, complete sequence
925	NC_009130	Staphylococcus sp. 693-2 plasmid pLEW6932, complete sequence
926	NC_009131	Escherichia coli plasmid pLEW517, complete sequence
927	NC_009132	Escherichia coli plasmid pLEW517, complete sequence
928	NC_009133	Escherichia coli plasmid NR1, complete sequence
929	NC_009136	Methanococcus maripaludis C5 plasmid pMMC501, complete sequence
930	NC_009137	Lactococcus lactis subsp. lactis bv. diacetylactis plasmid pDBORO, complete sequence
931	NC_009139	Yersinia ruckeri plasmid pYR1, complete sequence
932	NC_009140	Salmonella enterica subsp. enterica serovar Newport str. SL254 plasmid pSN254, complete sequence
933	NC_009329	Geobacillus thermodenitrificans NG80-2 plasmid pLW1071, complete sequence
934	NC_009339	Mycolicibacterium gilvum PYR-GCK plasmid pMFLV01, complete sequence
935	NC_009340	Mycolicibacterium gilvum PYR-GCK plasmid pMFLV02, complete sequence
936	NC_009341	Mycolicibacterium gilvum PYR-GCK plasmid pMFLV03, complete sequence
937	NC_009343	Corynebacterium glutamicum R plasmid pCGR1, complete sequence
938	NC_009344	Shigella dysenteriae Sd197 plasmid pSD197_spA, complete sequence
939	NC_009349	Aeromonas salmonicida subsp. salmonicida A449 plasmid 4, complete sequence
940	NC_009350	Aeromonas salmonicida subsp. salmonicida A449 plasmid 5, complete sequence
941	NC_009351	Vibrio anguillarum serovar O2 plasmid pLO2, complete sequence
942	NC_009352	Aeromonas salmonicida subsp. salmonicida plasmid pAsa6, complete sequence
943	NC_009353	Magnetospirillum gryphiswaldense MSR-1 plasmid pMSR-1, complete sequence
944	NC_009377	Yersinia pestis Pestoides F plasmid CD, complete sequence
945	NC_009378	Yersinia pestis Pestoides F plasmid MT, complete sequence
946	NC_009425	Enterobacter sp. 638 plasmid pENTE01, complete sequence
947	NC_009426	Novosphingobium aromaticivorans DSM 12444 plasmid pNL1, complete sequence
948	NC_009427	Novosphingobium aromaticivorans DSM 12444 plasmid pNL2, complete sequence
949	NC_009435	Lactococcus lactis plasmid pGdh442, complete sequence
950	NC_009444	Pseudomonas fluorescens SBW25 plasmid pQBR103, complete sequence
951	NC_009453	Arthrobacter sp. Rue61a plasmid pAL1, complete sequence
952	NC_009466	Clostridium kluyveri DSM 555 plasmid pCKL555A, complete sequence
953	NC_009467	Acidiphilium cryptum JF-5 plasmid pACRY01, complete sequence
954	NC_009468	Acidiphilium cryptum JF-5 plasmid pACRY02, complete sequence
955	NC_009469	Acidiphilium cryptum JF-5 plasmid pACRY03, complete sequence
956	NC_009470	Acidiphilium cryptum JF-5 plasmid pACRY04, complete sequence
957	NC_009471	Acidiphilium cryptum JF-5 plasmid pACRY05, complete sequence
958	NC_009472	Acidiphilium cryptum JF-5 plasmid pACRY06, complete sequence
959	NC_009473	Acidiphilium cryptum JF-5 plasmid pACRY07, complete sequence
960	NC_009474	Acidiphilium cryptum JF-5 plasmid pACRY08, complete sequence
961	NC_009475	Bradyrhizobium sp. BTAi1 plasmid pBBta01, complete sequence
962	NC_009476	Aeromonas bestiarum plasmid pAb5S9, complete sequence
963	NC_009477	Staphylococcus aureus subsp. aureus JH9 plasmid pSJH901, complete sequence
964	NC_009478	Clavibacter michiganensis subsp. michiganensis NCPPB 382 plasmid pCM1, complete sequence
965	NC_009479	Clavibacter michiganensis subsp. michiganensis NCPPB 382 plasmid pCM2, complete sequence
966	NC_009496	Clostridium botulinum A str. ATCC 3502 plasmid pBOT3502, complete sequence
967	NC_009506	Fusobacterium nucleatum subsp. polymorphum ATCC 10953 plasmid pFN3, complete sequence
968	NC_009507	Sphingomonas wittichii RW1 plasmid pSWIT01, complete sequence
969	NC_009508	Sphingomonas wittichii RW1 plasmid pSWIT02, complete sequence
970	NC_009516	Psychrobacter sp. PRwf-1 plasmid pRWF101, complete sequence
971	NC_009517	Psychrobacter sp. PRwf-1 plasmid pRWF102, complete sequence
972	NC_009595	Yersinia pestis CA88-4125 plasmid pCD1, complete sequence
973	NC_009596	Yersinia pestis CA88-4125 plasmid pMT1, complete sequence
974	NC_009602	Escherichia coli plasmid pSFO157, complete sequence
975	NC_009619	Staphylococcus aureus subsp. aureus JH1 plasmid pSJH101, complete sequence
976	NC_009620	Sinorhizobium medicae WSM419 plasmid pSMED01, complete sequence
977	NC_009621	Sinorhizobium medicae WSM419 plasmid pSMED02, complete sequence
978	NC_009622	Sinorhizobium medicae WSM419 plasmid pSMED03, complete sequence
979	NC_009623	Actinobacillus porcitonsillarum plasmid pKMA5, complete sequence
980	NC_009624	Actinobacillus porcitonsillarum plasmid pKMA202, complete sequence
981	NC_009625	Actinobacillus pleuropneumoniae plasmid pARD3079, complete sequence
982	NC_009649	Klebsiella pneumoniae subsp. pneumoniae MGH 78578 plasmid pKPN3, complete sequence
983	NC_009650	Klebsiella pneumoniae subsp. pneumoniae MGH 78578 plasmid pKPN4, complete sequence
984	NC_009651	Klebsiella pneumoniae subsp. pneumoniae MGH 78578 plasmid pKPN5, complete sequence
985	NC_009652	Klebsiella pneumoniae subsp. pneumoniae MGH 78578 plasmid pKPN6, complete sequence
986	NC_009653	Klebsiella pneumoniae subsp. pneumoniae MGH 78578 plasmid pKPN7, complete sequence
987	NC_009658	Thermococcus nautili plasmid pTN1, complete sequence
988	NC_009660	Kineococcus radiotolerans SRS30216 = ATCC BAA-149 plasmid pKRAD02, complete sequence
989	NC_009661	Shewanella baltica OS185 plasmid pS18501, complete sequence
990	NC_009666	Lactiplantibacillus plantarum plasmid pM4, complete sequence
991	NC_009669	Ochrobactrum anthropi ATCC 49188 plasmid pOANT01, complete sequence
992	NC_009670	Ochrobactrum anthropi ATCC 49188 plasmid pOANT02, complete sequence
993	NC_009671	Ochrobactrum anthropi ATCC 49188 plasmid pOANT03, complete sequence
994	NC_009672	Ochrobactrum anthropi ATCC 49188 plasmid pOANT04, complete sequence
995	NC_009673	Bacillus cytotoxicus NVH 391-98 plasmid pBC9801, complete sequence
996	NC_009700	Clostridium botulinum F str. Langeland plasmid pCLI, complete sequence
997	NC_009701	Vibrio vulnificus plasmid pR99, complete sequence
998	NC_009702	Vibrio vulnificus plasmid pC4602-1, complete sequence
999	NC_009703	Vibrio vulnificus plasmid pC4602-2, complete sequence
1000	NC_009704	Yersinia pseudotuberculosis IP 31758 plasmid p_59kb, complete sequence
1001	NC_009705	Yersinia pseudotuberculosis IP 31758 plasmid p_153kb, complete sequence
1002	NC_009713	Campylobacter hominis ATCC BAA-381 plasmid pCH4, complete sequence
1003	NC_009716	Escherichia sp. Sflu5 plasmid pAK51, complete sequence
1004	NC_009726	Coxiella burnetii Dugway 5J108-111 plasmid pQpDG, complete sequence
1005	NC_009739	Pseudomonas aeruginosa plasmid pMATVIM-7, complete sequence
1006	NC_009751	Lactococcus lactis subsp. lactis K214 plasmid pK214, complete sequence
1007	NC_009753	Paracoccus methylutens plasmid pMTH1, complete sequence
1008	NC_009777	Vibrio campbellii ATCC BAA-1116 plasmid pVIBHAR, complete sequence
1009	NC_009779	Cronobacter sakazakii ATCC BAA-894 plasmid pESA2, complete sequence
1010	NC_009780	Cronobacter sakazakii ATCC BAA-894 plasmid pESA3, complete sequence
1011	NC_009781	Escherichia coli plasmid pIGJC156, complete sequence
1012	NC_009786	Escherichia coli O139:H28 str. E24377A plasmid pETEC_80, complete sequence
1013	NC_009787	Escherichia coli O139:H28 str. E24377A plasmid pETEC_35, complete sequence
1014	NC_009788	Escherichia coli O139:H28 str. E24377A plasmid pETEC_73, complete sequence
1015	NC_009789	Escherichia coli O139:H28 str. E24377A plasmid pETEC_6, complete sequence
1016	NC_009790	Escherichia coli O139:H28 str. E24377A plasmid pETEC_74, complete sequence
1017	NC_009791	Escherichia coli O139:H28 str. E24377A plasmid pETEC_5, complete sequence
1018	NC_009793	Citrobacter koseri ATCC BAA-895 plasmid pCKO3, complete sequence
1019	NC_009794	Citrobacter koseri ATCC BAA-895 plasmid pCKO2, complete sequence
1020	NC_009795	Campylobacter concisus 13826 plasmid pCCON31, complete sequence
1021	NC_009796	Campylobacter concisus 13826 plasmid pCCON16, complete sequence
1022	NC_009806	Kineococcus radiotolerans SRS30216 = ATCC BAA-149 plasmid pKRAD01, complete sequence
1023	NC_009807	Salmonella enterica subsp. enterica serovar Typhimurium plasmid pTPqnrS-1a, complete sequence
1024	NC_009829	Serratia proteamaculans 568 plasmid pSPRO01, complete sequence
1025	NC_009837	Escherichia coli APEC O1 plasmid pAPEC-O1-ColBM, complete sequence
1026	NC_009838	Escherichia coli APEC O1 plasmid pAPEC-O1-R, complete sequence
1027	NC_009841	Bacillus thuringiensis plasmid pBMB67, complete sequence
1028	NC_009897	Rickettsia massiliae MTU5 plasmid pRMA, complete sequence
1029	NC_009926	Acaryochloris marina MBIC11017 plasmid pREB1, complete sequence
1030	NC_009927	Acaryochloris marina MBIC11017 plasmid pREB2, complete sequence
1031	NC_009928	Acaryochloris marina MBIC11017 plasmid pREB3, complete sequence
1032	NC_009929	Acaryochloris marina MBIC11017 plasmid pREB4, complete sequence
1033	NC_009930	Acaryochloris marina MBIC11017 plasmid pREB5, complete sequence
1034	NC_009931	Acaryochloris marina MBIC11017 plasmid pREB6, complete sequence
1035	NC_009932	Acaryochloris marina MBIC11017 plasmid pREB7, complete sequence
1036	NC_009933	Acaryochloris marina MBIC11017 plasmid pREB8, complete sequence
1037	NC_009934	Acaryochloris marina MBIC11017 plasmid pREB9, complete sequence
1038	NC_009939	Deinococcus geothermalis DSM 11300 plasmid pDGEO02, complete sequence
1039	NC_009955	Dinoroseobacter shibae DFL 12 = DSM 16493 plasmid pDSHI01, complete sequence
1040	NC_009956	Dinoroseobacter shibae DFL 12 = DSM 16493 plasmid pDSHI02, complete sequence
1041	NC_009957	Dinoroseobacter shibae DFL 12 = DSM 16493 plasmid pDSHI03, complete sequence
1042	NC_009958	Dinoroseobacter shibae DFL 12 = DSM 16493 plasmid pDSHI04, complete sequence
1043	NC_009959	Dinoroseobacter shibae DFL 12 = DSM 16493 plasmid pDSHI05, complete sequence
1044	NC_009966	Fluoribacter dumoffii Tex-KL plasmid pLD-TEX-KL, complete sequence
1045	NC_009980	Salmonella enterica subsp. enterica serovar Dublin plasmid pMAK2, complete sequence
1046	NC_009981	Salmonella enterica subsp. enterica serovar Choleraesuis plasmid pMAK1, complete sequence
1047	NC_009982	Salmonella enterica subsp. enterica serovar Dublin plasmid pMAK3, complete sequence
1048	NC_009998	Shewanella baltica OS195 plasmid pS19501, complete sequence
1049	NC_009999	Shewanella baltica OS195 plasmid pS19502, complete sequence
1050	NC_010000	Shewanella baltica OS195 plasmid pS19503, complete sequence
1051	NC_010008	Bacillus megaterium QM B1551 plasmid pBM100, complete sequence
1052	NC_010009	Bacillus megaterium QM B1551 plasmid pBM200, complete sequence
1053	NC_010010	Bacillus megaterium QM B1551 plasmid pBM300, complete sequence
1054	NC_010011	Sulfolobus islandicus plasmid pSSVx, complete sequence
1055	NC_010021	Zymomonas mobilis subsp. mobilis ATCC 10988 plasmid unnamed, complete sequence
1056	NC_010029	Chlamydia trachomatis L1/440/LN plasmid pLGV440, complete sequence
1057	NC_010042	Actinobacillus pleuropneumoniae plasmid p9956, complete sequence
1058	NC_010063	Staphylococcus aureus subsp. aureus USA300_TCH1516 plasmid pUSA300HOUMR, complete sequence
1059	NC_010064	Escherichia coli isolate BL26A plasmid pLMO226 IS6-like element IS26 family transposase (H4K13_RS00005) gene, partial cds; trimethoprim-resistant dihydrofolate reductase DfrA8 (dfrA8) gene, complete cds; frameshifted (H4K13_RS00015) pseudogene, complete sequence; and incomplete (H4K13_RS00020) pseudogene, partial sequence
1060	NC_010065	Propionibacterium freudenreichii plasmid pLME108, complete sequence
1061	NC_010066	Staphylococcus aureus subsp. aureus USA300_TCH959 plasmid pUSA300HOUMS, complete sequence
1062	NC_010069	Actinobacillus pleuropneumoniae plasmid p9555, complete sequence
1063	NC_010070	Burkholderia multivorans ATCC 17616 plasmid pBMUL01, complete sequence
1064	NC_010072	Yersinia pestis plasmid pIP1203, complete sequence
1065	NC_010076	Bacillus thuringiensis serovar israelensis plasmid pBtoxis, complete sequence
1066	NC_010077	Staphylococcus aureus plasmid unnamed, complete sequence
1067	NC_010078	Weissella cibaria plasmid pKLCA, complete sequence
1068	NC_010088	Halobacterium salinarum plasmid pPHIHL, complete sequence
1069	NC_010096	Streptococcus agalactiae plasmid pMV158, complete sequence
1070	NC_010097	Streptomyces lavendulae Miniplasmid pSLG33, complete sequence
1071	NC_010098	Lactiplantibacillus plantarum plasmid pA1, complete sequence
1072	NC_010099	Burkholderia cepacia plasmid PPC1, complete sequence
1073	NC_010111	Staphylococcus aureus plasmid pTZ4, complete sequence
1074	NC_010112	Vibrio sp. 23023 plasmid p23023, complete sequence
1075	NC_010114	Vibrio sp. 09022 plasmid p09022A, complete sequence
1076	NC_010115	Coxiella burnetii RSA 331 plasmid QpH1, complete sequence
1077	NC_010123	Gluconacetobacter diazotrophicus PA1 5 plasmid pGDIPal5II, complete sequence
1078	NC_010124	Gluconacetobacter diazotrophicus PA1 5 plasmid pGDIPal5I, complete sequence
1079	NC_010157	Yersinia pestis Angola plasmid new_pCD, complete sequence
1080	NC_010158	Yersinia pestis Angola plasmid pMT-pPCP, complete sequence
1081	NC_010160	Bartonella tribocorum CIP 105476 plasmid pBT01, complete sequence
1082	NC_010164	Bifidobacterium sp. A24 plasmid pBIFA24, complete sequence
1083	NC_010177	Acetobacter pasteurianus plasmid pGR7, complete sequence
1084	NC_010180	Bacillus mycoides KBAB4 plasmid pBWB401, complete sequence
1085	NC_010181	Bacillus mycoides KBAB4 plasmid pBWB402, complete sequence
1086	NC_010182	Bacillus mycoides KBAB4 plasmid pBWB403, complete sequence
1087	NC_010183	Bacillus mycoides KBAB4 plasmid pBWB404, complete sequence
1088	NC_010230	Streptococcus pyogenes plasmid pDN281, complete sequence
1089	NC_010242	Lacticaseibacillus casei plasmid pSMA23, complete sequence
1090	NC_010243	Corynebacterium glutamicum plasmid pBl1, complete sequence
1091	NC_010257	Escherichia coli plasmid MccC7-H22, complete sequence
1092	NC_010258	Coxiella burnetii 'MSU Goat Q177' plasmid QpRS, complete sequence
1093	NC_010259	Salmonella enterica subsp. enterica serovar Newport plasmid pA172, complete sequence
1094	NC_010260	Streptococcus dysgalactiae subsp. equisimilis plasmid pW2580, complete sequence
1095	NC_010261	Klebsiella pneumoniae plasmid pH205, complete sequence
1096	NC_010262	Staphylococcus aureus plasmid pKH16, complete sequence
1097	NC_010279	Staphylococcus aureus plasmid pV030-8, complete sequence
1098	NC_010281	Bacillus thuringiensis plasmid pFR12, complete sequence
1099	NC_010282	Bacillus thuringiensis plasmid pFR12.5, complete sequence
1100	NC_010283	Bacillus thuringiensis plasmid pFR55, complete sequence
1101	NC_010284	Staphylococcus aureus plasmid pKH17, complete sequence
1102	NC_010286	Chlamydia trachomatis plasmid pUCH-1, complete sequence
1103	NC_010290	Enterococcus faecium plasmid pJS33, complete sequence
1104	NC_010291	Enterococcus faecium plasmid pJS42, complete sequence
1105	NC_010309	Acinetobacter venetianus plasmid pAV1, complete sequence
1106	NC_010310	Acinetobacter venetianus plasmid pAV2, complete sequence
1107	NC_010311	Streptomyces sp. HK1 plasmid pSHK1, complete sequence
1108	NC_010312	Leuconostoc citreum plasmid pCB42, complete sequence
1109	NC_010330	Enterococcus faecium plasmid pRI1, complete sequence
1110	NC_010331	Francisella philomiragia subsp. philomiragia ATCC 25017 plasmid pFPHI01, complete sequence
1111	NC_010332	Collimonas fungivorans Ter331 plasmid pTer331, complete sequence
1112	NC_010333	Caulobacter sp. K31 plasmid pCAUL02, complete sequence
1113	NC_010335	Caulobacter sp. K31 plasmid pCAUL01, complete sequence
1114	NC_010365	Sulfolobus islandicus plasmid pXZ1, complete sequence
1115	NC_010366	Halobacterium salinarum R1 plasmid PHS1, complete sequence
1116	NC_010367	Halobacterium salinarum R1 plasmid PHS4, complete sequence
1117	NC_010368	Halobacterium salinarum R1 plasmid PHS3, complete sequence
1118	NC_010369	Halobacterium salinarum R1 plasmid PHS2, complete sequence
1119	NC_010370	Laribacter hongkongensis plasmid pHLHK22, complete sequence
1120	NC_010371	Finegoldia magna ATCC 29328 plasmid pFMC, complete sequence
1121	NC_010373	Methylobacterium sp. 4-46 plasmid pM44601, complete sequence
1122	NC_010374	Methylobacterium sp. 4-46 plasmid pM44602, complete sequence
1123	NC_010375	Latilactobacillus sakei plasmid pLS55, complete sequence
1124	NC_010377	Yersinia enterocolitica plasmid pYE854, complete sequence
1125	NC_010378	Escherichia coli plasmid pOLA52, complete sequence
1126	NC_010379	Clostridium botulinum B1 str. Okra plasmid pCLD, complete sequence
1127	NC_010381	Lysinibacillus sphaericus C3-41 plasmid pBsph, complete sequence
1128	NC_010399	Clavibacter michiganensis subsp. sepedonicus plasmid pCS1, complete sequence
1129	NC_010401	Acinetobacter baumannii AYE plasmid p1ABAYE, complete sequence
1130	NC_010402	Acinetobacter baumannii AYE plasmid p2ABAYE, complete sequence
1131	NC_010403	Acinetobacter baumannii AYE plasmid p4ABAYE, complete sequence
1132	NC_010404	Acinetobacter baumannii AYE plasmid p3ABAYE, complete sequence
1133	NC_010405	Paulownia witches'-broom phytoplasma plasmid pPaWBNy-1, complete sequence
1134	NC_010406	Paulownia witches'-broom phytoplasma plasmid pPaWBNy-2, complete sequence
1135	NC_010408	Clavibacter michiganensis subsp. sepedonicus plasmid pCSL1, complete sequence
1136	NC_010409	Escherichia coli plasmid pVM01, complete sequence
1137	NC_010418	Clostridium botulinum A3 str. Loch Maree plasmid pCLK, complete sequence
1138	NC_010419	Staphylococcus aureus plasmid pTZ2162, complete sequence
1139	NC_010420	Geobacillus stearothermophilus plasmid pGS18, complete sequence
1140	NC_010421	Salmonella enterica subsp. enterica serovar Dublin plasmid pOU1114, complete sequence
1141	NC_010422	Salmonella enterica subsp. enterica serovar Dublin plasmid pOU1115, complete sequence
1142	NC_010423	Streptococcus pyogenes plasmid pRW35, complete sequence
1143	NC_010426	Staphylococcus aureus plasmid pKH13, complete sequence
1144	NC_010427	Staphylococcus aureus plasmid pKH15, complete sequence
1145	NC_010428	Staphylococcus aureus plasmid pKH14, complete sequence
1146	NC_010464	Stenotrophomonas maltophilia plasmid pSM76, complete sequence
1147	NC_010466	Leuconostoc citreum KM20 plasmid pLCK2, complete sequence
1148	NC_010467	Leuconostoc citreum KM20 plasmid pLCK3, complete sequence
1149	NC_010469	Leuconostoc citreum KM20 plasmid pLCK4, complete sequence
1150	NC_010470	Leuconostoc citreum KM20 plasmid pLCK1, complete sequence
1151	NC_010474	Synechococcus sp. PCC 7002 plasmid pAQ7, complete sequence
1152	NC_010476	Synechococcus sp. PCC 7002 plasmid pAQ1, complete sequence
1153	NC_010477	Synechococcus sp. PCC 7002 plasmid pAQ3, complete sequence
1154	NC_010478	Synechococcus sp. PCC 7002 plasmid pAQ4, complete sequence
1155	NC_010479	Synechococcus sp. PCC 7002 plasmid pAQ5, complete sequence
1156	NC_010480	Synechococcus sp. PCC 7002 plasmid pAQ6, complete sequence
1157	NC_010481	Acinetobacter baumannii plasmid pABIR, complete sequence
1158	NC_010485	Escherichia coli SMS-3-5 plasmid pSMS35_8, complete sequence
1159	NC_010486	Escherichia coli SMS-3-5 plasmid pSMS35_4, complete sequence
1160	NC_010487	Escherichia coli SMS-3-5 plasmid pSMS35_3, complete sequence
1161	NC_010488	Escherichia coli SMS-3-5 plasmid pSMS35_130, complete sequence
1162	NC_010492	Arthrobacter sp. Chr15 plasmid pChr15, complete sequence
1163	NC_010494	Arthrobacter sp. AK-1 plasmid pSI-1, complete sequence
1164	NC_010500	Salmonella enterica subsp. enterica serovar Brandenburg plasmid pUO-SbR5, complete sequence
1165	NC_010502	Methylobacterium radiotolerans JCM 2831 plasmid pMRAD06, complete sequence
1166	NC_010504	Methylobacterium radiotolerans JCM 2831 plasmid pMRAD07, complete sequence
1167	NC_010507	Methylobacterium radiotolerans JCM 2831 plasmid pMRAD08, complete sequence
1168	NC_010509	Methylobacterium radiotolerans JCM 2831 plasmid pMRAD02, complete sequence
1169	NC_010510	Methylobacterium radiotolerans JCM 2831 plasmid pMRAD01, complete sequence
1170	NC_010514	Methylobacterium radiotolerans JCM 2831 plasmid pMRAD03, complete sequence
1171	NC_010517	Methylobacterium radiotolerans JCM 2831 plasmid pMRAD04, complete sequence
1172	NC_010518	Methylobacterium radiotolerans JCM 2831 plasmid pMRAD05, complete sequence
1173	NC_010523	Tetragenococcus halophilus plasmid pHDC, complete sequence
1174	NC_010529	Cupriavidus taiwanensis LMG 19424 plasmid pRALTA, complete sequence
1175	NC_010539	Crocosphaera subtropica ATCC 51142 plasmid A, complete sequence
1176	NC_010540	Lactococcus garvieae plasmid pKL0018, complete sequence
1177	NC_010541	Crocosphaera subtropica ATCC 51142 plasmid B, complete sequence
1178	NC_010542	Crocosphaera subtropica ATCC 51142 plasmid pC, complete sequence
1179	NC_010543	Crocosphaera subtropica ATCC 51142 plasmid D, complete sequence
1180	NC_010549	Exiguobacterium sibiricum 255-15 plasmid pEXIG01, complete sequence
1181	NC_010550	Exiguobacterium sibiricum 255-15 plasmid pEXIG02, complete sequence
1182	NC_010553	Burkholderia ambifaria MC40-6 plasmid pBMC401, complete sequence
1183	NC_010555	Proteus mirabilis HI4320 plasmid pHI4320, complete sequence
1184	NC_010558	Escherichia coli plasmid pIP1206, complete sequence
1185	NC_010578	Beijerinckia indica subsp. indica ATCC 9039 plasmid pBIND02, complete sequence
1186	NC_010579	Xylella fastidiosa M23 plasmid pXFAS01, complete sequence
1187	NC_010580	Beijerinckia indica subsp. indica ATCC 9039 plasmid pBIND01, complete sequence
1188	NC_010597	Sulfolobus islandicus plasmid pSOG1, complete sequence
1189	NC_010598	Sulfolobus islandicus plasmid pSOG2, complete sequence
1190	NC_010600	Acidithiobacillus caldus plasmid pTcM1, complete sequence
1191	NC_010603	Limosilactobacillus reuteri plasmid pLR581, complete sequence
1192	NC_010604	Mycobacterium marinum M plasmid pMM23, complete sequence
1193	NC_010605	Acinetobacter baumannii ACICU plasmid pACICU1, complete sequence
1194	NC_010606	Acinetobacter baumannii ACICU plasmid pACICU2, complete sequence
1195	NC_010607	Exiguobacterium arabatum plasmid pEspA, complete sequence
1196	NC_010608	Exiguobacterium arabatum plasmid pEspB, complete sequence
1197	NC_010614	Vibrio tapetis plasmid pVT1, complete sequence
1198	NC_010615	Bartonella tribocorum plasmid pKM19s, complete sequence
1199	NC_010616	Staphylococcus aureus plasmid pWBG1773, complete sequence
1200	NC_010621	Limosilactobacillus reuteri plasmid pLR585, complete sequence
1201	NC_010625	Paraburkholderia phymatum STM815 plasmid pBPHY01, complete sequence
1202	NC_010626	Staphylococcus sciuri plasmid pC194-like, complete sequence
1203	NC_010627	Paraburkholderia phymatum STM815 plasmid pBPHY02, complete sequence
1204	NC_010629	Nostoc punctiforme PCC 73102 plasmid pNPUN05, complete sequence
1205	NC_010630	Nostoc punctiforme PCC 73102 plasmid pNPUN03, complete sequence
1206	NC_010631	Nostoc punctiforme PCC 73102 plasmid pNPUN01, complete sequence
1207	NC_010632	Nostoc punctiforme PCC 73102 plasmid pNPUN02, complete sequence
1208	NC_010633	Nostoc punctiforme PCC 73102 plasmid pNPUN04, complete sequence
1209	NC_010635	Yersinia pseudotuberculosis PB1/+ plasmid pYPTS01, complete sequence
1210	NC_010643	Providencia rettgeri plasmid R7K, complete sequence
1211	NC_010656	Shigella boydii CDC 3083-94 plasmid pBS512_2, complete sequence
1212	NC_010657	Shigella boydii CDC 3083-94 plasmid pBS512_33, complete sequence
1213	NC_010659	Shigella boydii CDC 3083-94 plasmid pBS512_5, complete sequence
1214	NC_010660	Shigella boydii CDC 3083-94 plasmid pBS512_211, complete sequence
1215	NC_010672	Shigella boydii CDC 3083-94 plasmid pBS512_7, complete sequence
1216	NC_010675	Pseudoalteromonas sp. 643A plasmid pKW1, complete sequence
1217	NC_010679	Paraburkholderia phytofirmans PsJN plasmid pBPHYT01, complete sequence
1218	NC_010680	Clostridium botulinum B str. Eklund 17B (NRP) plasmid pCLL, complete sequence
1219	NC_010683	Ralstonia pickettii 12J plasmid pRPIC01, complete sequence
1220	NC_010684	Staphylococcus aureus plasmid pKH21, complete sequence
1221	NC_010685	Staphylococcus aureus plasmid pKH19, complete sequence
1222	NC_010686	Staphylococcus aureus plasmid pKH20, complete sequence
1223	NC_010687	Staphylococcus aureus plasmid pKH12, complete sequence
1224	NC_010693	Erwinia tasmaniensis Et1/99 plasmid pET46, complete sequence
1225	NC_010695	Erwinia tasmaniensis Et1/99 plasmid pET09, complete sequence
1226	NC_010696	Erwinia tasmaniensis Et1/99 plasmid pET35, complete sequence
1227	NC_010697	Erwinia tasmaniensis Et1/99 plasmid pET49, complete sequence
1228	NC_010699	Erwinia tasmaniensis Et1/99 plasmid pET45, complete sequence
1229	NC_010715	Natranaerobius thermophilus JW/NM-WN-LF plasmid pNTHE01, complete sequence
1230	NC_010716	Salmonella enterica subsp. enterica serovar Dublin plasmid IncW pIE321, complete sequence
1231	NC_010719	Escherichia coli 53638 plasmid p53638_226, complete sequence
1232	NC_010720	Escherichia coli 53638 plasmid p53638_75, complete sequence
1233	NC_010721	Methylorubrum populi BJ001 plasmid pMPOP02, complete sequence
1234	NC_010722	Pseudomonas aeruginosa plasmid pMM1, complete sequence
1235	NC_010724	Natranaerobius thermophilus JW/NM-WN-LF plasmid pNTHE02, complete sequence
1236	NC_010726	Klebsiella pneumoniae plasmid pMET-1, complete sequence
1237	NC_010727	Methylorubrum populi BJ001 plasmid pMPOP01, complete sequence
1238	NC_010728	Limosilactobacillus reuteri plasmid pILR091, complete sequence
1239	NC_010733	Vibrio nigripulchritudo plasmid pSFn1, complete sequence
1240	NC_010734	Vibrio mediterranei plasmid pAK1, complete sequence
1241	NC_010795	Actinobacillus pleuropneumoniae plasmid pHB0503, complete sequence
1242	NC_010796	Serratia marcescens plasmid pRK10, complete sequence
1243	NC_010802	Burkholderia multivorans ATCC 17616 plasmid pTGL1, complete sequence
1244	NC_010813	Corynebacterium aurimucosum ATCC 700975 plasmid pET44827, complete sequence
1245	NC_010815	Geobacter lovleyi SZ plasmid pGLOV01, complete sequence
1246	NC_010841	Agrobacterium rhizogenes plasmid pRi2659, complete sequence
1247	NC_010844	Leptospira biflexa serovar Patoc strain 'Patoc 1 (Paris)' plasmid p74, complete sequence
1248	NC_010846	Leptospira biflexa serovar Patoc strain 'Patoc 1 (Ames)' plasmid p74, complete sequence
1249	NC_010847	Paracoccus aminophilus JCM 7686 plasmid pAMI2, complete sequence
1250	NC_010848	Flavobacterium sp. KI723T1 plasmid pOAD2, complete sequence
1251	NC_010849	Streptomyces sp. 44030 plasmid pRL1, complete sequence
1252	NC_010850	Rhodococcus sp. NS1 plasmid pNSL1, complete sequence
1253	NC_010851	Streptomyces sp. FR1 plasmid pFRL1, complete sequence
1254	NC_010852	Amycolatopsis mediterranei plasmid pMEA100, complete sequence
1255	NC_010853	Weizmannia coagulans plasmid pMSR0, complete sequence
1256	NC_010854	Candidatus Phytoplasma australiense plasmid pPAPh2, complete sequence
1257	NC_010855	Neisseria lactamica plasmid pNL11, complete sequence
1258	NC_010856	Candidatus Phytoplasma australiense plasmid pPASb11, complete sequence
1259	NC_010857	Bifidobacterium longum plasmid p6043A, complete sequence
1260	NC_010858	Campylobacter fetus subsp. venerealis plasmid pCFV108, complete sequence
1261	NC_010859	Streptococcus thermophilus plasmid pSMQ-316, complete sequence
1262	NC_010860	Salmonella enterica subsp. enterica serovar Enteritidis plasmid pSE34, complete sequence
1263	NC_010861	Bifidobacterium longum plasmid p6043B, complete sequence
1264	NC_010862	Escherichia coli plasmid pMAR7, complete sequence
1265	NC_010863	Cylindrospermum sp. A1345 plasmid pCYLM02, complete sequence
1266	NC_010864	Pediococcus acidilactici plasmid pEOC01, complete sequence
1267	NC_010865	Sinorhizobium meliloti SM11 plasmid pSmeSM11b, complete sequence
1268	NC_010867	Neisseria lactamica plasmid pNL3.1, complete sequence
1269	NC_010868	Neisseria lactamica plasmid pNL750149, complete sequence
1270	NC_010869	Neisseria lactamica plasmid pNL932024, complete sequence
1271	NC_010870	Klebsiella pneumoniae plasmid pK29, complete sequence
1272	NC_010871	Neisseria lactamica plasmid pNL7.1, complete sequence
1273	NC_010872	Xanthomonas citri pv. glycines plasmid pAG1, complete sequence
1274	NC_010873	Cylindrospermum sp. A1345 plasmid pCYLM01, complete sequence
1275	NC_010874	Nocardia sp. 107 plasmid pXT107, complete sequence
1276	NC_010875	Paenibacillus larvae plasmid pMA67, complete sequence
1277	NC_010876	Xanthomonas citri pv. glycines plasmid pXAG81, complete sequence
1278	NC_010877	Bifidobacterium pseudolongum subsp. globosum plasmid pASV479, complete sequence
1279	NC_010878	Thermus sp. 4C plasmid pL4C, complete sequence
1280	NC_010879	Burkholderia glumae BGR1 plasmid pBGF2, complete sequence
1281	NC_010880	Enterococcus faecium plasmid pEF1, complete sequence
1282	NC_010881	Neisseria gonorrhoeae plasmid pSJ5.2, complete sequence
1283	NC_010882	Rhodococcus aetherivorans I24 plasmid pRA1, complete sequence
1284	NC_010883	Escherichia coli plasmid pIGMS5, complete sequence
1285	NC_010884	Helicobacter pylori plasmid pHP69, complete sequence
1286	NC_010885	Escherichia coli plasmid pIGWZ12, complete sequence
1287	NC_010886	Klebsiella pneumoniae plasmid pK245, complete sequence
1288	NC_010887	Xanthomonas citri pv. glycines plasmid pXAG82, complete sequence
1289	NC_010888	Neisseria lactamica plasmid pNL15, complete sequence
1290	NC_010889	Actinobacillus pleuropneumoniae plasmid p12494, complete sequence
1291	NC_010890	Thermus sp. 4C plasmid pS4C, complete sequence
1292	NC_010891	Pseudomonas sp. CT14 plasmid pCT14, complete sequence
1293	NC_010893	Moraxella bovis Epp63 plasmid pMBO-1, complete sequence
1294	NC_010894	Salmonella enterica subsp. enterica serovar Paratyphi A plasmid pGY1, complete sequence
1295	NC_010896	Salmonella enterica subsp. enterica serovar Typhimurium plasmid pAnkS, complete sequence
1296	NC_010897	Vibrio cholerae plasmid pVCG1.1, complete sequence
1297	NC_010898	Escherichia coli plasmid pIGRW12, complete sequence
1298	NC_010899	Vibrio cholerae plasmid pVCG1.2, complete sequence
1299	NC_010900	Moraxella bovis Epp63 plasmid pMBO-2, complete sequence
1300	NC_010901	Lactococcus lactis plasmid pNP40, complete sequence
1301	NC_010902	Cupriavidus taiwanensis plasmid pTJ86-1, complete sequence
1302	NC_010903	Cupriavidus taiwanensis plasmid pTJ86-2, complete sequence
1303	NC_010904	Escherichia coli plasmid pColG, complete sequence
1304	NC_010906	Neisseria lactamica plasmid pNL18.1, complete sequence
1305	NC_010907	Streptococcus dysgalactiae subsp. equisimilis plasmid pSdyT132, complete sequence
1306	NC_010908	Bifidobacterium asteroides plasmid pCIBAO89, complete sequence
1307	NC_010909	Lactobacillus delbrueckii subsp. bulgaricus plasmid pDOJ1, complete sequence
1308	NC_010910	Vibrio cholerae plasmid pVCG4.1, complete sequence
1309	NC_010912	Avibacterium paragallinarum plasmid pYMH5, complete sequence
1310	NC_010913	Lacticaseibacillus paracasei plasmid pMA3, complete sequence
1311	NC_010914	Weissella cibaria plasmid pKW2126, complete sequence
1312	NC_010915	Paenibacillus popilliae plasmid pBP68, complete sequence
1313	NC_010917	Brucella anthropi plasmid pW240, complete sequence
1314	NC_010918	Candidatus Phytoplasma australiense plasmid pCPa, complete sequence
1315	NC_010919	Aeromonas hydrophila plasmid pRA3, complete sequence
1316	NC_010920	Tomato big bud phytoplasma plasmid pTBBperi, complete sequence
1317	NC_010922	Neisseria lactamica plasmid pNL3.2, complete sequence
1318	NC_010923	Neisseria lactamica plasmid pNL9, complete sequence
1319	NC_010924	Bacillus cereus plasmid pCER270, complete sequence
1320	NC_010926	Neisseria lactamica plasmid pNL14, complete sequence
1321	NC_010927	Rickettsia monacensis plasmid pRM, complete sequence
1322	NC_010928	Neisseria lactamica plasmid pNL18.2, complete sequence
1323	NC_010929	Agrobacterium tumefaciens plasmid pTiBo542, complete sequence
1324	NC_010930	Bifidobacterium breve plasmid pB21a, complete sequence
1325	NC_010931	Neisseria lactamica plasmid pNL871104, complete sequence
1326	NC_010932	Helicobacter pylori plasmid pHP666, complete sequence
1327	NC_010933	Bacillus cereus plasmid pBC210, complete sequence
1328	NC_010934	Bacillus cereus plasmid pBCXO1, complete sequence
1329	NC_010935	Comamonas testosteroni CNB-1 plasmid pCNB, complete sequence
1330	NC_010936	Latilactobacillus sakei plasmid pYSI8, complete sequence
1331	NC_010937	Clostridium perfringens plasmid pCW3, complete sequence
1332	NC_010938	Tetragenococcus halophilus plasmid pSKPB18, complete sequence
1333	NC_010940	Actinobacillus pleuropneumoniae serovar 7 str. AP76 plasmid APP7_C, complete sequence
1334	NC_010941	Actinobacillus pleuropneumoniae serovar 7 str. AP76 plasmid ABB7_B, complete sequence
1335	NC_010942	Actinobacillus pleuropneumoniae serovar 7 str. AP76 plasmid APP7_A, complete sequence
1336	NC_010980	Enterococcus faecium plasmid pVEF3, complete sequence
1337	NC_010982	Zymomonas mobilis subsp. mobilis str. CP4 = NRRL B-14023 plasmid pCP4.2, complete sequence
1338	NC_010983	Alpha proteobacterium endosymbiont of Amoeba proteus plasmid pAP3.9, complete sequence
1339	NC_010993	Salmonella enterica subsp. enterica serovar Typhimurium plasmid pST728/06-2, complete sequence
1340	NC_010996	Rhizobium etli CIAT 652 plasmid pB, complete sequence
1341	NC_010997	Rhizobium etli CIAT 652 plasmid pC, complete sequence
1342	NC_010998	Rhizobium etli CIAT 652 plasmid pA, complete sequence
1343	NC_011003	Burkholderia cenocepacia J2315 plasmid pBCJ2315, complete sequence
1344	NC_011030	Corynebacterium casei LMG S-19264 plasmid pCASE1, complete sequence
1345	NC_011034	Neisseria gonorrhoeae NCCP11945 plasmid pNGK, complete sequence
1346	NC_011061	Prosthecochloris aestuarii DSM 271 plasmid pPAES01, complete sequence
1347	NC_011073	Bacteroides fragilis plasmid pBFP35, complete sequence
1348	NC_011076	Salmonella enterica subsp. enterica serovar Kentucky str. CVM29188 plasmid pCVM29188_146, complete sequence
1349	NC_011077	Salmonella enterica subsp. enterica serovar Kentucky str. CVM29188 plasmid pCVM29188_101, complete sequence
1350	NC_011078	Salmonella enterica subsp. enterica serovar Kentucky str. CVM29188 plasmid pCVM29188_46, complete sequence
1351	NC_011079	Salmonella enterica subsp. enterica serovar Newport str. SL254 plasmid pSL254_3, complete sequence
1352	NC_011081	Salmonella enterica subsp. enterica serovar Heidelberg str. SL476 plasmid pSL476_91, complete sequence
1353	NC_011082	Salmonella enterica subsp. enterica serovar Heidelberg str. SL476 plasmid pSL476_3, complete sequence
1354	NC_011092	Salmonella enterica subsp. enterica serovar Schwarzengrund str. CVM19633 plasmid pCVM19633_110, complete sequence
1355	NC_011093	Salmonella enterica subsp. enterica serovar Schwarzengrund str. CVM19633 plasmid pCVM19633_4, complete sequence
1356	NC_011101	Lactiplantibacillus plantarum plasmid pLTK13, complete sequence
1357	NC_011102	Mycoplasma yeatsii plasmid pMyBK1, complete sequence
1358	NC_011131	Moraxella catarrhalis plasmid pLQ510, complete sequence
1359	NC_011136	Lactiplantibacillus plantarum plasmid pLR1, complete sequence
1360	NC_011139	Bifidobacterium longum plasmid pFI2576, complete sequence
1361	NC_011140	Enterococcus faecium plasmid pIP816, complete sequence
1362	NC_011143	Phenylobacterium zucineum HLK1 plasmid unnamed, complete sequence
1363	NC_011148	Salmonella enterica subsp. enterica serovar Agona str. SL483 plasmid unnamed, complete sequence
1364	NC_011150	Rhodococcus hoagii plasmid pVAPB1593, complete sequence
1365	NC_011151	Rhodococcus hoagii plasmid pVAPA1037, complete sequence
1366	NC_011185	Aliivibrio fischeri MJ11 plasmid pMJ100, complete sequence
1367	NC_011204	Salmonella enterica subsp. enterica serovar Dublin str. CT_02021853 plasmid pCT02021853_74, complete sequence
1368	NC_011207	Aeromonas hydrophila plasmid pBRST7.6, complete sequence
1369	NC_011214	Salmonella enterica subsp. enterica serovar Virchow str. SL491 plasmid pSL491_5, complete sequence
1370	NC_011215	Salmonella enterica subsp. enterica serovar Virchow str. SL491 plasmid pSL491_3, complete sequence
1371	NC_011223	Lactobacillus rhamnosus HN001 plasmid pLR001, complete sequence
1372	NC_011225	Lactobacillus rhamnosus HN001 plasmid pLR002, complete sequence
1373	NC_011227	Escherichia coli plasmid pO26-S3, complete sequence
1374	NC_011228	Escherichia coli plasmid pO26-S4, complete sequence
1375	NC_011246	Borrelia recurrentis A1 plasmid pl124, complete sequence
1376	NC_011252	Borrelia recurrentis A1 plasmid pl23, complete sequence
1377	NC_011253	Borrelia recurrentis A1 plasmid pl33, complete sequence
1378	NC_011255	Borrelia recurrentis A1 plasmid pl35, complete sequence
1379	NC_011258	Borrelia recurrentis A1 plasmid pl37, complete sequence
1380	NC_011260	Borrelia recurrentis A1 plasmid pl53, complete sequence
1381	NC_011263	Borrelia recurrentis A1 plasmid pl6, complete sequence
1382	NC_011266	Escherichia coli plasmid pO26-S1, complete sequence
1383	NC_011281	Klebsiella variicola plasmid pKP91, complete sequence
1384	NC_011282	Klebsiella variicola plasmid pKP187, complete sequence
1385	NC_011299	Acidianus hospitalis W1 plasmid pAH1, complete sequence
1386	NC_011311	Aliivibrio salmonicida LFI1238 plasmid pVSAL840, complete sequence
1387	NC_011314	Aliivibrio salmonicida LFI1238 plasmid pVSAL320, complete sequence
1388	NC_011315	Aliivibrio salmonicida LFI1238 plasmid pVSAL54, complete sequence
1389	NC_011316	Aliivibrio salmonicida LFI1238 plasmid pVSAL43, complete sequence
1390	NC_011332	Bifidobacterium bifidum plasmid pB80, complete sequence
1391	NC_011334	Helicobacter pylori G27 plasmid pHPG27, complete sequence
1392	NC_011336	Capnocytophaga canimorsus plasmid pCC7, complete sequence
1393	NC_011350	Escherichia coli O157:H7 str. EC4115 plasmid pO157, complete sequence
1394	NC_011351	Escherichia coli O157:H7 str. EC4115 plasmid pEC4115, complete sequence
1395	NC_011352	Lacticaseibacillus paracasei plasmid plca36, complete sequence
1396	NC_011355	Mycobacterium liflandii 128FXT plasmid pMUM002, complete sequence
1397	NC_011363	Zymomonas mobilis subsp. mobilis ATCC 10988 plasmid pZMO1, complete sequence
1398	NC_011364	Enterococcus faecium plasmid pMG1, complete sequence
1399	NC_011366	Rhizobium leguminosarum bv. trifolii WSM2304 plasmid pRLG202, complete sequence
1400	NC_011367	Gluconacetobacter diazotrophicus PA1 5 plasmid pGDIA01, complete sequence
1401	NC_011368	Rhizobium leguminosarum bv. trifolii WSM2304 plasmid pRLG201, complete sequence
1402	NC_011370	Rhizobium leguminosarum bv. trifolii WSM2304 plasmid pRLG203, complete sequence
1403	NC_011371	Rhizobium leguminosarum bv. trifolii WSM2304 plasmid pRLG204, complete sequence
1404	NC_011376	Butyrivibrio fibrisolvens plasmid pRJF2, complete sequence
1405	NC_011378	Pasteurella multocida plasmid pCCK1900, complete sequence
1406	NC_011382	Klebsiella pneumoniae plasmid 15S, complete sequence
1407	NC_011383	Klebsiella pneumoniae plasmid 9, complete sequence
1408	NC_011385	Klebsiella pneumoniae plasmid 12, complete sequence
1409	NC_011396	Bacillus licheniformis plasmid pFL7, complete sequence
1410	NC_011403	Aliivibrio fischeri plasmid pES213, complete sequence
1411	NC_011404	Enterobacter cloacae plasmid pEC01, complete sequence
1412	NC_011405	Klebsiella pneumoniae plasmid pIGRK, complete sequence
1413	NC_011406	Klebsiella pneumoniae plasmid pIGMS31, complete sequence
1414	NC_011407	Escherichia coli SE11 plasmid pSE11-4, complete sequence
1415	NC_011408	Escherichia coli SE11 plasmid pSE11-5, complete sequence
1416	NC_011409	Haemophilus influenzae plasmid ICEhin1056, complete sequence
1417	NC_011410	Salmonella enterica subsp. enterica serovar Typhimurium plasmid pFPTB1, complete sequence
1418	NC_011411	Escherichia coli SE11 plasmid pSE11-6, complete sequence
1419	NC_011412	Clostridium perfringens plasmid pCP8533etx, complete sequence
1420	NC_011413	Escherichia coli SE11 plasmid pSE11-2, complete sequence
1421	NC_011414	Ornithobacterium rhinotracheale plasmid pOR1, complete sequence
1422	NC_011416	Escherichia coli SE11 plasmid pSE11-3, complete sequence
1423	NC_011418	Escherichia coli plasmid pEC278, complete sequence
1424	NC_011419	Escherichia coli SE11 plasmid pSE11-1, complete sequence
1425	NC_011422	Salmonella enterica subsp. enterica serovar Typhi str. 404ty plasmid pBSSB1, complete sequence
1426	NC_011497	Lactiplantibacillus plantarum plasmid pLP2111, complete sequence
1427	NC_011511	Klebsiella pneumoniae plasmid p169, complete sequence
1428	NC_011512	Klebsiella pneumoniae plasmid p9701, complete sequence
1429	NC_011513	Proteus mirabilis plasmid pRPCMY, complete sequence
1430	NC_011514	Escherichia coli plasmid pTN38148, complete sequence
1431	NC_011521	Neisseria gonorrhoeae plasmid pCmGFP, complete sequence
1432	NC_011522	Staphylococcus aureus plasmid pRJ6, complete sequence
1433	NC_011526	Coxiella burnetii CbuK_Q154 plasmid pQpRS_K_Q154, complete sequence
1434	NC_011585	Acinetobacter baumannii AB0057 plasmid pAB0057, complete sequence
1435	NC_011602	Escherichia coli O127:H6 str. E2348/69 plasmid pE2348-2, complete sequence
1436	NC_011603	Escherichia coli O127:H6 str. E2348/69 plasmid pMAR2, complete sequence
1437	NC_011604	Salmonella enterica subsp. enterica serovar Westhampton plasmid pWES-1, complete sequence
1438	NC_011605	Staphylococcus aureus plasmid pVGA, complete sequence
1439	NC_011610	Lactococcus lactis plasmid pKL001, complete sequence
1440	NC_011617	Klebsiella pneumoniae plasmid pKP96, complete sequence
1441	NC_011640	Klebsiella pneumoniae plasmid pKpn114, complete sequence
1442	NC_011641	Klebsiella pneumoniae plasmid pCTXM360, complete sequence
1443	NC_011642	Enterococcus faecalis plasmid pMG2200, complete sequence
1444	NC_011647	Borreliella afzelii ACA-1 plasmid cp32-1, complete sequence
1445	NC_011648	Borreliella afzelii ACA-1 plasmid cp32-5, complete sequence
1446	NC_011649	Borreliella afzelii ACA-1 plasmid cp32-4, complete sequence
1447	NC_011650	Borreliella afzelii ACA-1 plasmid cp26, complete sequence
1448	NC_011651	Borreliella afzelii ACA-1 plasmid cp32-3, complete sequence
1449	NC_011652	Latilactobacillus sakei plasmid pYC2, complete sequence
1450	NC_011654	Bacillus cereus AH187 plasmid pAH187_12, complete sequence
1451	NC_011655	Bacillus cereus AH187 plasmid pAH187_270, complete sequence
1452	NC_011656	Bacillus cereus AH187 plasmid pAH187_45, complete sequence
1453	NC_011657	Bacillus cereus AH187 plasmid pAH187_3, complete sequence
1454	NC_011664	Shewanella baltica OS223 plasmid pS22301, complete sequence
1455	NC_011665	Shewanella baltica OS223 plasmid pS22303, complete sequence
1456	NC_011667	Thauera sp. MZ1T plasmid pTha01, complete sequence
1457	NC_011668	Shewanella baltica OS223 plasmid pS22302, complete sequence
1458	NC_011720	Borreliella burgdorferi ZS7 plasmid ZS7_cp32-3+10, complete sequence
1459	NC_011721	Rippkaea orientalis PCC 8801 plasmid pP880101, complete sequence
1460	NC_011722	Borreliella burgdorferi ZS7 plasmid ZS7_cp32-9, complete sequence
1461	NC_011723	Rippkaea orientalis PCC 8801 plasmid pP880102, complete sequence
1462	NC_011724	Borreliella burgdorferi ZS7 plasmid ZS7_cp26, complete sequence
1463	NC_011727	Rippkaea orientalis PCC 8801 plasmid pP880103, complete sequence
1464	NC_011730	Gloeothece citriformis PCC 7424 plasmid pP742403, complete sequence
1465	NC_011731	Borreliella burgdorferi ZS7 plasmid ZS7_cp32-1, complete sequence
1466	NC_011732	Gloeothece citriformis PCC 7424 plasmid pP742404, complete sequence
1467	NC_011733	Gloeothece citriformis PCC 7424 plasmid pP742405, complete sequence
1468	NC_011734	Gloeothece citriformis PCC 7424 plasmid pP742406, complete sequence
1469	NC_011735	Borreliella burgdorferi ZS7 plasmid ZS7_cp32-12, complete sequence
1470	NC_011736	Borreliella burgdorferi ZS7 plasmid ZS7_cp32-4, complete sequence
1471	NC_011737	Gloeothece citriformis PCC 7424 plasmid pP742402, complete sequence
1472	NC_011738	Gloeothece citriformis PCC 7424 plasmid pP742401, complete sequence
1473	NC_011739	Escherichia coli UMN026 plasmid p2ESCUM, complete sequence
1474	NC_011743	Escherichia fergusonii ATCC 35469 plasmid pEFER, complete sequence
1475	NC_011746	Deinococcus radiopugnans ATCC 19172 plasmid pUE30, complete sequence
1476	NC_011747	Escherichia coli S88 plasmid pECOS88, complete sequence
1477	NC_011749	Escherichia coli UMN026 plasmid p1ESCUM, complete sequence
1478	NC_011752	Escherichia coli 55989 plasmid 55989p, complete sequence
1479	NC_011754	Escherichia coli ED1a plasmid pECOED, complete sequence
1480	NC_011758	Methylorubrum extorquens CM4 plasmid pCMU01, complete sequence
1481	NC_011759	Yersinia pseudotuberculosis plasmid pGDT4, complete sequence
1482	NC_011760	Methylorubrum extorquens CM4 plasmid pCMU02, complete sequence
1483	NC_011767	Pectobacterium atrosepticum plasmid pECA1039, complete sequence
1484	NC_011771	Bacillus cereus AH820 plasmid pAH820_10, complete sequence
1485	NC_011774	Bacillus cereus G9842 plasmid pG9842_140, complete sequence
1486	NC_011775	Bacillus cereus G9842 plasmid pG9842_209, complete sequence
1487	NC_011776	Bacillus cereus AH820 plasmid pAH820_3, complete sequence
1488	NC_011777	Bacillus cereus AH820 plasmid pAH820_272, complete sequence
1489	NC_011778	Borreliella burgdorferi ZS7 plasmid ZS7_lp36, complete sequence
1490	NC_011779	Borreliella burgdorferi ZS7 plasmid ZS7_lp28-2, complete sequence
1491	NC_011780	Borreliella burgdorferi ZS7 plasmid ZS7_lp28-1, complete sequence
1492	NC_011781	Borreliella burgdorferi ZS7 plasmid ZS7_lp28-3, complete sequence
1493	NC_011782	Borreliella burgdorferi ZS7 plasmid ZS7_lp17, complete sequence
1494	NC_011783	Borreliella burgdorferi ZS7 plasmid ZS7_lp25, complete sequence
1495	NC_011784	Borreliella burgdorferi ZS7 plasmid ZS7_lp54, complete sequence
1496	NC_011785	Borreliella burgdorferi ZS7 plasmid ZS7_lp28-4, complete sequence
1497	NC_011786	Borreliella afzelii ACA-1 plasmid lp54, complete sequence
1498	NC_011787	Borreliella afzelii ACA-1 plasmid lp28-9, complete sequence
1499	NC_011788	Borreliella afzelii ACA-1 plasmid lp28-2, complete sequence
1500	NC_011789	Borreliella afzelii ACA-1 plasmid lp17, complete sequence
1501	NC_011790	Borreliella afzelii ACA-1 plasmid lp32-10, complete sequence
1502	NC_011791	Borreliella afzelii ACA-1 plasmid lp28-4, complete sequence
1503	NC_011792	Borreliella afzelii ACA-1 plasmid lp38, complete sequence
1504	NC_011793	Borreliella afzelii ACA-1 plasmid lp28-3, complete sequence
1505	NC_011794	Borreliella afzelii ACA-1 plasmid lp28-7, complete sequence
1506	NC_011795	Escherichia coli plasmid p6148, complete sequence
1507	NC_011796	Bacillus thuringiensis serovar kurstaki str. YBT-1520 plasmid pBMB7635, complete sequence
1508	NC_011797	Vibrio fluvialis plasmid pBD146, complete sequence
1509	NC_011798	Lactobacillus farciminis KCTC 3681 = DSM 20184 plasmid pLF24, complete sequence
1510	NC_011799	Escherichia coli plasmid p5217, complete sequence
1511	NC_011812	Escherichia coli plasmid pO26-L, complete sequence
1512	NC_011836	Clostridium kluyveri NBRC 12016 plasmid pCKL1, complete sequence
1513	NC_011838	Pseudomonas putida plasmid pCAR1.2, complete sequence
1514	NC_011839	Lactobacillus gasseri plasmid pLgLA39, complete sequence
1515	NC_011840	Borreliella garinii PBr plasmid PBr_cp26, complete sequence
1516	NC_011841	Borreliella burgdorferi 156a plasmid 156a_cp32-12, complete sequence
1517	NC_011842	Borreliella garinii PBr plasmid PBr_cp32-10, complete sequence
1518	NC_011843	Borreliella burgdorferi 156a plasmid 156a_cp32-6, complete sequence
1519	NC_011844	Borreliella garinii Far04 plasmid Far04_cp26, complete sequence
1520	NC_011845	Borreliella burgdorferi 156a plasmid 156a_cp32-7, complete sequence
1521	NC_011846	Borreliella burgdorferi 156a plasmid 156a_cp32-1, complete sequence
1522	NC_011847	Borreliella burgdorferi 156a plasmid 156a_cp32-8, complete sequence
1523	NC_011848	Borreliella garinii PBr plasmid PBr_cp32-5, complete sequence
1524	NC_011849	Borreliella burgdorferi 156a plasmid 156a_cp32-4, complete sequence
1525	NC_011850	Borreliella burgdorferi 156a plasmid 156a_cp32-11, complete sequence
1526	NC_011851	Borreliella burgdorferi 156a plasmid 156a_cp32-3, complete sequence
1527	NC_011853	Borreliella burgdorferi 156a plasmid 156a_cp26, complete sequence
1528	NC_011854	Borreliella garinii PBr plasmid PBr_lp28-9, complete sequence
1529	NC_011855	Borreliella garinii PBr plasmid PBr_lp28-7, complete sequence
1530	NC_011856	Borreliella garinii PBr plasmid PBr_lp25, complete sequence
1531	NC_011857	Borreliella garinii PBr plasmid PBr_lp36, complete sequence
1532	NC_011858	Borreliella garinii PBr plasmid PBr_lp28-3, complete sequence
1533	NC_011859	Borreliella garinii PBr plasmid PBr_lp54, complete sequence
1534	NC_011860	Borreliella garinii PBr plasmid PBr_lp28-4, complete sequence
1535	NC_011861	Borreliella garinii PBr plasmid PBr_lp17, complete sequence
1536	NC_011862	Borreliella burgdorferi 156a plasmid 156a_lp28-4, complete sequence
1537	NC_011863	Borreliella burgdorferi 156a plasmid 156a_lp25, complete sequence
1538	NC_011864	Borreliella burgdorferi 156a plasmid 156a_lp28-1, complete sequence
1539	NC_011865	Borreliella burgdorferi 156a plasmid 156a_lp17, complete sequence
1540	NC_011866	Borreliella burgdorferi 156a plasmid 156a_lp28-5, complete sequence
1541	NC_011867	Borreliella garinii Far04 plasmid Far04_lp36, complete sequence
1542	NC_011868	Borreliella burgdorferi 156a plasmid 156a_lp38, complete sequence
1543	NC_011869	Borreliella garinii Far04 plasmid Far04_lp32-10, complete sequence
1544	NC_011870	Borreliella burgdorferi 156a plasmid 156a_lp36, complete sequence
1545	NC_011871	Borreliella garinii Far04 plasmid Far04_lp17, complete sequence
1546	NC_011872	Borreliella burgdorferi 156a plasmid 156a_lp28-6, complete sequence
1547	NC_011873	Borreliella garinii Far04 plasmid Far04_lp28-9, complete sequence
1548	NC_011874	Borreliella burgdorferi 156a plasmid 156a_lp28-3, complete sequence
1549	NC_011875	Borreliella garinii Far04 plasmid Far04_lp25, complete sequence
1550	NC_011876	Borreliella burgdorferi 156a plasmid 156a_lp54, complete sequence
1551	NC_011877	Borreliella garinii Far04 plasmid Far04_lp54, complete sequence
1552	NC_011878	Buchnera aphidicola BCc plasmid pLeu-BCc, complete sequence
1553	NC_011879	Pseudarthrobacter chlorophenolicus A6 plasmid pACHL01, complete sequence
1554	NC_011880	Cyanothece sp. PCC 7425 plasmid pP742501, complete sequence
1555	NC_011881	Pseudarthrobacter chlorophenolicus A6 plasmid pACHL02, complete sequence
1556	NC_011882	Cyanothece sp. PCC 7425 plasmid pP742503, complete sequence
1557	NC_011885	Cyanothece sp. PCC 7425 plasmid pP742502, complete sequence
1558	NC_011887	Methylobacterium nodulans ORS 2060 plasmid pMNOD02, complete sequence
1559	NC_011888	Methylobacterium nodulans ORS 2060 plasmid pMNOD05, complete sequence
1560	NC_011889	Methylobacterium nodulans ORS 2060 plasmid pMNOD06, complete sequence
1561	NC_011890	Methylobacterium nodulans ORS 2060 plasmid pMNOD07, complete sequence
1562	NC_011892	Methylobacterium nodulans ORS 2060 plasmid pMNOD01, complete sequence
1563	NC_011893	Methylobacterium nodulans ORS 2060 plasmid pMNOD03, complete sequence
1564	NC_011895	Methylobacterium nodulans ORS 2060 plasmid pMNOD04, complete sequence
1565	NC_011897	Salmonella enterica subsp. enterica serovar Bovismorbificans plasmid p2007057, complete sequence
1566	NC_011917	Escherichia coli LF82 plasmid unnamed, complete sequence
1567	NC_011960	Rhodobacter sphaeroides KD131 plasmid pRSKD131B, complete sequence
1568	NC_011961	Thermomicrobium roseum DSM 5159 plasmid unnamed, complete sequence
1569	NC_011962	Rhodobacter sphaeroides KD131 plasmid pRSKD131A, complete sequence
1570	NC_011964	Escherichia coli plasmid pAPEC-O103-ColBM, complete sequence
1571	NC_011965	Borreliella burgdorferi 72a plasmid 72a_cp32-13, complete sequence
1572	NC_011966	Borreliella burgdorferi 72a plasmid 72a_lp32-3, complete sequence
1573	NC_011967	Borreliella burgdorferi 72a plasmid 72a_cp32-10, complete sequence
1574	NC_011968	Borreliella burgdorferi 72a plasmid 72a_cp32-12, complete sequence
1575	NC_011970	Borreliella burgdorferi 72a plasmid 72a_cp32-7, complete sequence
1576	NC_011971	Bacillus cereus Q1 plasmid pBc53, complete sequence
1577	NC_011972	Borreliella burgdorferi 72a plasmid 72a_cp32-4, complete sequence
1578	NC_011973	Bacillus cereus Q1 plasmid pBc239, complete sequence
1579	NC_011974	Borreliella burgdorferi 72a plasmid 72a_cp26, complete sequence
1580	NC_011975	Borreliella burgdorferi 72a plasmid 72a_cp32-5, complete sequence
1581	NC_011977	Escherichia coli plasmid ColE9-J, complete sequence
1582	NC_011980	Escherichia coli chi7122 plasmid pAPEC-1, complete sequence
1583	NC_011981	Agrobacterium vitis S4 plasmid pAtS4e, complete sequence
1584	NC_011982	Agrobacterium vitis S4 plasmid pTiS4, complete sequence
1585	NC_011984	Agrobacterium vitis S4 plasmid pAtS4c, complete sequence
1586	NC_011986	Agrobacterium vitis S4 plasmid pAtS4a, complete sequence
1587	NC_011987	Agrobacterium radiobacter K84 plasmid pAtK84c, complete sequence
1588	NC_011990	Agrobacterium radiobacter K84 plasmid pAtK84b, complete sequence
1589	NC_011991	Agrobacterium vitis S4 plasmid pAtS4b, complete sequence
1590	NC_011994	Agrobacterium radiobacter K84 plasmid pAgK84, complete sequence
1591	NC_011995	Macrococcus caseolyticus JCSC5402 plasmid pMCCL1, complete sequence
1592	NC_011996	Macrococcus caseolyticus JCSC5402 plasmid pMCCL2, complete sequence
1593	NC_011997	Macrococcus caseolyticus JCSC5402 plasmid pMCCL3, complete sequence
1594	NC_011998	Macrococcus caseolyticus JCSC5402 plasmid pMCCL4, complete sequence
1595	NC_012000	Macrococcus caseolyticus JCSC5402 plasmid pMCCL5, complete sequence
1596	NC_012001	Macrococcus caseolyticus JCSC5402 plasmid pMCCL6, complete sequence
1597	NC_012002	Macrococcus caseolyticus JCSC5402 plasmid pMCCL7, complete sequence
1598	NC_012003	Macrococcus caseolyticus JCSC5402 plasmid pMCCL8, complete sequence
1599	NC_012006	Enterobacter cloacae plasmid pCHE-A, complete sequence
1600	NC_012030	Halorubrum lacusprofundi ATCC 49239 plasmid pHLAC01, complete sequence
1601	NC_012031	Pediococcus pentosaceus plasmid pRS5, complete sequence
1602	NC_012033	Pedobacter sp. BG5 plasmid pMWHK1, complete sequence
1603	NC_012035	Shewanella sp. 33B plasmid pSFKW33, complete sequence
1604	NC_012036	Caldicellulosiruptor bescii DSM 6725 plasmid pATHE01, complete sequence
1605	NC_012037	Caldicellulosiruptor bescii DSM 6725 plasmid pATHE02, complete sequence
1606	NC_012040	Campylobacter lari RM2100 plasmid pCL2100, complete sequence
1607	NC_012088	Onion yellows phytoplasma plasmid EcOYW1, complete sequence
1608	NC_012089	Onion yellows phytoplasma plasmid pOYM, complete sequence
1609	NC_012090	Onion yellows phytoplasma plasmid pOYNIM, complete sequence
1610	NC_012104	Borreliella burgdorferi 64b plasmid 64b_cp26, complete sequence
1611	NC_012105	Borreliella burgdorferi 64b plasmid 64b_cp32-4, complete sequence
1612	NC_012106	Borreliella burgdorferi 64b plasmid 64b_cp32-3-8, complete sequence
1613	NC_012107	Borreliella burgdorferi 64b plasmid 64b_cp32-9, complete sequence
1614	NC_012109	Desulfobacterium autotrophicum HRM2 plasmid pHRM2a, complete sequence
1615	NC_012110	Borreliella burgdorferi 64b plasmid 64b_cp32-1, complete sequence
1616	NC_012111	Borreliella burgdorferi 64b plasmid 64b_cp32-5, complete sequence
1617	NC_012112	Borreliella burgdorferi 64b plasmid 64b_cp32-11, complete sequence
1618	NC_012113	Borreliella burgdorferi 64b plasmid 64b_cp32-7, complete sequence
1619	NC_012114	Borreliella burgdorferi 64b plasmid 64b_cp32-6, complete sequence
1620	NC_012124	Salmonella enterica subsp. enterica serovar Paratyphi C str. RKS4594 plasmid pSPCV, complete sequence
1621	NC_012128	Borreliella valaisiana VS116 plasmid VS116_cp32-5, complete sequence
1622	NC_012129	Borreliella valaisiana VS116 plasmid VS116_cp26, complete sequence
1623	NC_012130	Borreliella valaisiana VS116 plasmid VS116_cp9, complete sequence
1624	NC_012131	Borreliella valaisiana VS116 plasmid VS116_cp32-2-7, complete sequence
1625	NC_012132	Borreliella spielmanii A14S plasmid A14S_cp26, complete sequence
1626	NC_012133	Borreliella valaisiana VS116 plasmid VS116_cp32-10, complete sequence
1627	NC_012149	Borreliella burgdorferi CA-11.2A plasmid CA-11.2A_cp32-5, complete sequence
1628	NC_012152	Borreliella burgdorferi CA-11.2A plasmid CA-11.2A_cp32-10, complete sequence
1629	NC_012154	Borreliella burgdorferi CA-11.2A plasmid CA-11.2A_cp32-3, complete sequence
1630	NC_012156	Borreliella burgdorferi CA-11.2A plasmid CA-11.2A_cp32-13, complete sequence
1631	NC_012157	Borreliella burgdorferi CA-11.2A plasmid CA-11.2A_cp26, complete sequence
1632	NC_012158	Borreliella burgdorferi CA-11.2A plasmid CA-11.2A_cp32-1, complete sequence
1633	NC_012163	Borreliella burgdorferi 64b plasmid 64b_lp28-3, complete sequence
1634	NC_012164	Borreliella spielmanii A14S plasmid A14S_lp54, complete sequence
1635	NC_012165	Borreliella burgdorferi 64b plasmid 64b_lp28-4, complete sequence
1636	NC_012166	Borreliella valaisiana VS116 plasmid VS116_lp25, complete sequence
1637	NC_012168	Borreliella burgdorferi 64b plasmid 64b_lp28-1, complete sequence
1638	NC_012169	Borreliella valaisiana VS116 plasmid VS116_lp28-8, complete sequence
1639	NC_012170	Borreliella burgdorferi CA-11.2A plasmid CA-11.2A_lp38, complete sequence
1640	NC_012172	Borreliella burgdorferi 72a plasmid 72a_lp28-4, complete sequence
1641	NC_012173	Borreliella spielmanii A14S plasmid A14S_lp28-4, complete sequence
1642	NC_012174	Borreliella burgdorferi 64b plasmid 64b_lp28-5, complete sequence
1643	NC_012176	Borreliella spielmanii A14S plasmid A14S_lp38, complete sequence
1644	NC_012177	Borreliella valaisiana VS116 plasmid VS116_lp54, complete sequence
1645	NC_012179	Borreliella burgdorferi 64b plasmid 64b_lp17, complete sequence
1646	NC_012180	Borreliella valaisiana VS116 plasmid VS116_lp17, complete sequence
1647	NC_012181	Borreliella spielmanii A14S plasmid A14S_lp28-8, complete sequence
1648	NC_012182	Borreliella burgdorferi 64b plasmid 64b_lp38, complete sequence
1649	NC_012183	Borreliella spielmanii A14S plasmid A14S_lp28-3, complete sequence
1650	NC_012184	Borreliella burgdorferi 64b plasmid 64b_lp36, complete sequence
1651	NC_012185	Borreliella valaisiana VS116 plasmid VS116_lp28-3, complete sequence
1652	NC_012186	Borreliella burgdorferi 72a plasmid 72a_lp36, complete sequence
1653	NC_012190	Borreliella spielmanii A14S plasmid A14S_lp36, complete sequence
1654	NC_012191	Borreliella burgdorferi 72a plasmid 72a_lp17, complete sequence
1655	NC_012193	Borreliella burgdorferi 72a plasmid 72a_lp54, complete sequence
1656	NC_012194	Borreliella burgdorferi CA-11.2A plasmid CA-11.2A_lp54, complete sequence
1657	NC_012196	Borreliella burgdorferi 64b plasmid 64b_lp28-2, complete sequence
1658	NC_012199	Borreliella burgdorferi 64b plasmid 64b_lp54, complete sequence
1659	NC_012200	Borreliella spielmanii A14S plasmid A14S_lp17, complete sequence
1660	NC_012201	Borreliella burgdorferi 72a plasmid 72a_lp38, complete sequence
1661	NC_012202	Borreliella burgdorferi CA-11.2A plasmid CA-11.2A_lp36-28-4, complete sequence
1662	NC_012203	Borreliella burgdorferi CA-11.2A plasmid CA-11.2A_lp56, complete sequence
1663	NC_012204	Borreliella valaisiana VS116 plasmid VS116_lp36, complete sequence
1664	NC_012208	Yersinia enterocolitica plasmid pYe4449-1, complete sequence
1665	NC_012209	Yersinia enterocolitica plasmid pYe4449-2, complete sequence
1666	NC_012215	Pasteurella multocida plasmid pB1005, complete sequence
1667	NC_012216	Pasteurella multocida plasmid pB1006, complete sequence
1668	NC_012219	Clostridium botulinum plasmid pC2C203U28, complete sequence
1669	NC_012220	Lactiplantibacillus plantarum plasmid pLD1, complete sequence
1670	NC_012222	Lacticaseibacillus paracasei subsp. paracasei plasmid pSJ2-8, complete sequence
1671	NC_012226	Brachyspira hyodysenteriae WA1 plasmid pBHWA1, complete sequence
1672	NC_012227	Borreliella burgdorferi CA-11.2A plasmid CA-11.2A_lp17, complete sequence
1673	NC_012228	Borreliella burgdorferi CA-11.2A plasmid CA-11.2A_lp28-3, complete sequence
1674	NC_012229	Borreliella burgdorferi 118a plasmid 118a_lp32-3, complete sequence
1675	NC_012230	Borreliella finlandensis plasmid SV1_lp28-4, complete sequence
1676	NC_012231	Borreliella burgdorferi 94a plasmid 94a_lp28-3, complete sequence
1677	NC_012232	Borreliella burgdorferi 118a plasmid 118a_lp38, complete sequence
1678	NC_012233	Borreliella burgdorferi 118a plasmid 118a_lp28-6, complete sequence
1679	NC_012234	Borreliella finlandensis plasmid SV1_lp54, complete sequence
1680	NC_012235	Borreliella burgdorferi 94a plasmid 94a_lp28-4, complete sequence
1681	NC_012236	Borreliella burgdorferi 118a plasmid 118a_lp28-3, complete sequence
1682	NC_012237	Borreliella burgdorferi 94a plasmid 94a_lp17, complete sequence
1683	NC_012238	Borreliella burgdorferi 118a plasmid 118a_lp25, complete sequence
1684	NC_012239	Borreliella finlandensis plasmid SV1_lp28-2, complete sequence
1685	NC_012240	Borreliella burgdorferi 118a plasmid 118a_lp28-4, complete sequence
1686	NC_012241	Borreliella burgdorferi 118a plasmid 118a_lp54, complete sequence
1687	NC_012242	Borreliella finlandensis plasmid SV1_lp17, complete sequence
1688	NC_012243	Borreliella burgdorferi 118a plasmid 118a_lp17, complete sequence
1689	NC_012244	Borreliella burgdorferi 94a plasmid 94a_lp54, complete sequence
1690	NC_012245	Borreliella burgdorferi 118a plasmid 118a_lp36, complete sequence
1691	NC_012246	Borreliella burgdorferi 94a plasmid 94a_lp36, complete sequence
1692	NC_012247	Borreliella finlandensis plasmid SV1_lp32-12, complete sequence
1693	NC_012248	Borreliella burgdorferi 118a plasmid 118a_lp28-5, complete sequence
1694	NC_012249	Borreliella burgdorferi 94a plasmid 94a_lp56, complete sequence
1695	NC_012250	Borreliella burgdorferi 94a plasmid 94a_cp32-5, complete sequence
1696	NC_012251	Borreliella burgdorferi 118a plasmid 118a_cp32-8, complete sequence
1697	NC_012252	Borreliella finlandensis plasmid SV1_cp32-3, complete sequence
1698	NC_012253	Borreliella burgdorferi 118a plasmid 118a_cp32-7-9, complete sequence
1699	NC_012254	Borreliella burgdorferi 94a plasmid 94a_cp32-11, complete sequence
1700	NC_012255	Borreliella burgdorferi 94a plasmid 94a_cp32-10, complete sequence
1701	NC_012256	Borreliella burgdorferi 118a plasmid 118a_cp9, complete sequence
1702	NC_012257	Borreliella burgdorferi 118a plasmid 118a_cp32-10, complete sequence
1703	NC_012258	Borreliella burgdorferi 94a plasmid 94a_cp32-7, complete sequence
1704	NC_012259	Borreliella burgdorferi 94a plasmid 94a_cp32-6, complete sequence
1705	NC_012260	Borreliella finlandensis plasmid SV1_cp32-4, complete sequence
1706	NC_012261	Borreliella burgdorferi 118a plasmid 118a_cp26, complete sequence
1707	NC_012262	Borreliella burgdorferi 118a plasmid 118a_cp32-5, complete sequence
1708	NC_012263	Borreliella burgdorferi 94a plasmid 94a_cp26, complete sequence
1709	NC_012264	Borreliella burgdorferi 118a plasmid 118a_cp32-13, complete sequence
1710	NC_012265	Borreliella finlandensis plasmid SV1_cp32-7, complete sequence
1711	NC_012266	Borreliella burgdorferi 118a plasmid 118a_cp32-6, complete sequence
1712	NC_012267	Borreliella finlandensis plasmid SV1_cp26, complete sequence
1713	NC_012268	Borreliella burgdorferi 118a plasmid 118a_cp32-4, complete sequence
1714	NC_012269	Borreliella burgdorferi 94a plasmid 94a_cp9, complete sequence
1715	NC_012417	Staphylococcus aureus subsp. aureus USA300_TCH1516 plasmid pUSA01-HOU, complete sequence
1716	NC_012439	Persephonella marina EX-H1 plasmid unnamed, complete sequence
1717	NC_012473	Bacillus cereus 03BB102 plasmid p03BB102_179, complete sequence
1718	NC_012487	Escherichia coli plasmid pO26-Vir, complete sequence
1719	NC_012494	Borreliella burgdorferi Bol26 plasmid Bol26_lp28-9, complete sequence
1720	NC_012495	Borreliella burgdorferi 29805 plasmid 29805_lp28-6, complete sequence
1721	NC_012496	Borreliella burgdorferi Bol26 plasmid Bol26_lp36, complete sequence
1722	NC_012497	Borreliella burgdorferi Bol26 plasmid Bol26_lp28-3, complete sequence
1723	NC_012498	Borreliella burgdorferi 29805 plasmid 29805_lp36, complete sequence
1724	NC_012499	Borreliella burgdorferi Bol26 plasmid Bol26_lp28-4, complete sequence
1725	NC_012500	Borreliella burgdorferi 29805 plasmid 29805_lp17, complete sequence
1726	NC_012501	Borreliella burgdorferi 29805 plasmid 29805_lp28-4, complete sequence
1727	NC_012502	Borreliella burgdorferi 29805 plasmid 29805_lp28-2, complete sequence
1728	NC_012503	Borreliella burgdorferi 29805 plasmid 29805_lp25, complete sequence
1729	NC_012504	Borreliella burgdorferi Bol26 plasmid Bol26_lp54, complete sequence
1730	NC_012505	Borreliella burgdorferi 29805 plasmid 29805_lp54, complete sequence
1731	NC_012506	Borreliella burgdorferi Bol26 plasmid Bol26_lp17, complete sequence
1732	NC_012507	Borreliella burgdorferi 29805 plasmid 29805_lp28-3, complete sequence
1733	NC_012508	Borreliella burgdorferi 29805 plasmid 29805_lp38, complete sequence
1734	NC_012509	Borreliella burgdorferi Bol26 plasmid Bol26_cp32-5, complete sequence
1735	NC_012510	Borreliella burgdorferi 29805 plasmid 29805_cp32-9, complete sequence
1736	NC_012511	Borreliella burgdorferi 29805 plasmid 29805_cp32-4, complete sequence
1737	NC_012512	Borreliella burgdorferi Bol26 plasmid Bol26_cp26, complete sequence
1738	NC_012513	Borreliella burgdorferi 29805 plasmid 29805_cp26, complete sequence
1739	NC_012514	Borreliella burgdorferi 29805 plasmid 29805_cp32-7, complete sequence
1740	NC_012515	Borreliella burgdorferi Bol26 plasmid Bol26_cp32-9, complete sequence
1741	NC_012516	Borreliella burgdorferi 29805 plasmid 29805_cp32-12, complete sequence
1742	NC_012517	Borreliella burgdorferi 29805 plasmid 29805_cp32-5, complete sequence
1743	NC_012518	Borreliella burgdorferi Bol26 plasmid Bol26_cp32-12, complete sequence
1744	NC_012520	Rhodococcus opacus B4 plasmid pROB01, complete sequence
1745	NC_012521	Rhodococcus opacus B4 plasmid pROB02, complete sequence
1746	NC_012523	Rhodococcus opacus B4 plasmid pKNR, complete sequence
1747	NC_012527	Deinococcus deserti VCD115 plasmid 1, complete sequence
1748	NC_012528	Deinococcus deserti VCD115 plasmid 3, complete sequence
1749	NC_012529	Deinococcus deserti VCD115 plasmid 2, complete sequence
1750	NC_012547	Staphylococcus aureus plasmid pGO1, complete sequence
1751	NC_012548	Levilactobacillus brevis plasmid pLB925A01, complete sequence
1752	NC_012549	Levilactobacillus brevis plasmid pLB925A02, complete sequence
1753	NC_012550	Levilactobacillus brevis plasmid pLB925A03, complete sequence
1754	NC_012551	Levilactobacillus brevis plasmid pLB925A04, complete sequence
1755	NC_012552	Lactobacillus johnsonii FI9785 plasmid p9785S, complete sequence
1756	NC_012555	Enterobacter cloacae plasmid pEC-IMP, complete sequence
1757	NC_012556	Enterobacter cloacae plasmid pEC-IMPQ, complete sequence
1758	NC_012562	Leuconostoc citreum plasmid pCC3, complete sequence
1759	NC_012577	Bacillus anthracis str. CDC 684 plasmid pX02, complete sequence
1760	NC_012579	Bacillus anthracis str. CDC 684 plasmid pX01, complete sequence
1761	NC_012586	Sinorhizobium fredii NGR234 plasmid pNGR234b, complete sequence
1762	NC_012624	Sulfolobus islandicus Y.N.15.51 plasmid pYN01, complete sequence
1763	NC_012625	Chlamydia trachomatis plasmid pSW4, complete sequence
1764	NC_012626	Chlamydia trachomatis plasmid pSW5, complete sequence
1765	NC_012627	Chlamydia trachomatis plasmid pCTB, complete sequence
1766	NC_012628	Lactiplantibacillus plantarum plasmid pLFE1, complete sequence
1767	NC_012629	Chlamydia trachomatis B/Jali20/OT plasmid pJALI, complete sequence
1768	NC_012630	Chlamydia trachomatis plasmid pSW2, complete sequence
1769	NC_012631	Chlamydia trachomatis plasmid pSW3, complete sequence
1770	NC_012634	Rickettsia africae ESF-5 plasmid pRAF, complete sequence
1771	NC_012642	Streptococcus parasanguinis plasmid pFW213, complete sequence
1772	NC_012654	Clostridium botulinum Ba4 str. 657 plasmid pCLJ, complete sequence
1773	NC_012655	Bacillus anthracis str. A0248 plasmid pXO2, complete sequence
1774	NC_012656	Bacillus anthracis str. A0248 plasmid pXO1, complete sequence
1775	NC_012657	Clostridium botulinum Ba4 str. 657 plasmid pCLJ2, complete sequence
1776	NC_012661	Glaesserella parasuis plasmid pHN61, complete sequence
1777	NC_012674	Pseudomonas fluorescens plasmid pNAH20, complete sequence
1778	NC_012690	Escherichia coli plasmid peH4H, complete sequence
1779	NC_012692	Escherichia coli plasmid pAR060302, complete sequence
1780	NC_012693	Salmonella enterica plasmid pAM04528, complete sequence
1781	NC_012718	Burkholderia glumae BGR1 plasmid bglu_2p, complete sequence
1782	NC_012720	Burkholderia glumae BGR1 plasmid bglu_3p, complete sequence
1783	NC_012722	Lactiplantibacillus pentosus plasmid p1-4, complete sequence
1784	NC_012723	Burkholderia glumae BGR1 plasmid bglu_1p, complete sequence
1785	NC_012725	Burkholderia glumae BGR1 plasmid bglu_4p, complete sequence
1786	NC_012732	Rickettsia peacockii str. Rustic plasmid pRPR, complete sequence
1787	NC_012733	Aliarcobacter butzleri plasmid unnamed, complete sequence
1788	NC_012752	Candidatus Hamiltonella defensa 5AT (Acyrthosiphon pisum) plasmid pHD5AT, complete sequence
1789	NC_012758	Vibrio vulnificus plasmid pMP1, complete sequence
1790	NC_012760	Clostridium butyricum plasmid pCBM588, complete sequence
1791	NC_012780	[Eubacterium] eligens ATCC 27750 plasmid unnamed, complete sequence
1792	NC_012782	[Eubacterium] eligens ATCC 27750 plasmid unnamed, complete sequence
1793	NC_012790	Geobacillus sp. WCH70 plasmid pWCH7002, complete sequence
1794	NC_012794	Geobacillus sp. WCH70 plasmid pWCH7001, complete sequence
1795	NC_012795	Desulfovibrio magneticus RS-1 plasmid pDMC2, complete sequence
1796	NC_012797	Desulfovibrio magneticus RS-1 plasmid pDMC1, complete sequence
1797	NC_012807	Methylorubrum extorquens AM1 plasmid p1META1, complete sequence
1798	NC_012809	Methylorubrum extorquens AM1 plasmid p2META1, complete sequence
1799	NC_012810	Methylorubrum extorquens AM1 plasmid p3META1, complete sequence
1800	NC_012811	Methylorubrum extorquens AM1 megaplasmid, complete sequence
1801	NC_012813	Acinetobacter baumannii plasmid pABVA01, complete sequence
1802	NC_012847	Bartonella grahamii as4aup plasmid pBGR3, complete sequence
1803	NC_012848	Rhizobium leguminosarum bv. trifolii WSM1325 plasmid pR132501, complete sequence
1804	NC_012849	Ralstonia pickettii 12D plasmid pRp12D02, complete sequence
1805	NC_012851	Ralstonia pickettii 12D plasmid pRp12D03, complete sequence
1806	NC_012852	Rhizobium leguminosarum bv. trifolii WSM1325 plasmid pR132504, complete sequence
1807	NC_012853	Rhizobium leguminosarum bv. trifolii WSM1325 plasmid pR132503, complete sequence
1808	NC_012854	Rhizobium leguminosarum bv. trifolii WSM1325 plasmid pR132505, complete sequence
1809	NC_012855	Ralstonia pickettii 12D plasmid pRp12D01, complete sequence
1810	NC_012858	Rhizobium leguminosarum bv. trifolii WSM1325 plasmid pR132502, complete sequence
1811	NC_012859	Vibrio parahaemolyticus plasmid pZY5, complete sequence
1812	NC_012882	Escherichia coli plasmid pColE8, complete sequence
1813	NC_012885	Aeromonas hydrophila plasmid pRA1, complete sequence
1814	NC_012886	Escherichia coli plasmid pRAx, complete sequence
1815	NC_012890	Archaeoglobus profundus plasmid pGS5, complete sequence
1816	NC_012916	Salmonella enterica plasmid pSGI15, complete sequence
1817	NC_012919	Photobacterium damselae subsp. piscicida plasmid pP9014, complete sequence
1818	NC_012923	Streptococcus suis BM407 plasmid pBM407, complete sequence
1819	NC_012944	Escherichia coli Vir68 plasmid pVir68, complete sequence
1820	NC_012961	Photorhabdus asymbiotica plasmid pPAU1, complete sequence
1821	NC_012970	Methylovorus glucosetrophus SIP3-4 plasmid pMsip01, complete sequence
1822	NC_012972	Methylovorus glucosetrophus SIP3-4 plasmid pMsip02, complete sequence
1823	NC_012983	Hirschia baltica ATCC 49814 plasmid pHbal01, complete sequence
1824	NC_012987	Methylorubrum extorquens AM1 plasmid p1METDI, complete sequence
1825	NC_012989	Methylorubrum extorquens AM1 plasmid p2METDI, complete sequence
1826	NC_013010	Escherichia coli O157:H7 str. TW14359 plasmid pO157, complete sequence
1827	NC_013033	Staphylococcus simulans bv. staphylolyticus plasmid pACK4, complete sequence
1828	NC_013034	Staphylococcus aureus subsp. aureus ST398 plasmid pKKS825, complete sequence
1829	NC_013056	Acinetobacter calcoaceticus plasmid pMMCU1, complete sequence
1830	NC_013091	Francisella philomiragia plasmid pF242, complete sequence
1831	NC_013092	Francisella philomiragia subsp. philomiragia ATCC 25017 plasmid pF243, complete sequence
1832	NC_013104	Salmonella enterica subsp. enterica serovar Typhimurium plasmid pSRC15, complete sequence
1833	NC_013120	Escherichia coli plasmid pEK204, complete sequence
1834	NC_013121	Escherichia coli plasmid pEK516, complete sequence
1835	NC_013122	Escherichia coli plasmid pEK499, complete sequence
1836	NC_013128	Borreliella burgdorferi 297 plasmid 297_lp54, complete sequence
1837	NC_013129	Borreliella burgdorferi JD1 plasmid JD1_lp54, complete sequence
1838	NC_013130	Borreliella burgdorferi N40 plasmid N40_lp54, complete sequence
1839	NC_013157	Methanocaldococcus fervens AG86 plasmid pMEFER01, complete sequence
1840	NC_013160	Rippkaea orientalis PCC 8802 plasmid pP880201, complete sequence
1841	NC_013163	Rippkaea orientalis PCC 8802 plasmid pP880202, complete sequence
1842	NC_013164	Anaerococcus prevotii DSM 20548 plasmid pAPRE01, complete sequence
1843	NC_013167	Rippkaea orientalis PCC 8802 plasmid pP880203, complete sequence
1844	NC_013168	Rippkaea orientalis PCC 8802 plasmid pP880204, complete sequence
1845	NC_013175	Escherichia coli plasmid pEC14_114, complete sequence
1846	NC_013176	Pseudomonas putida plasmid pW2, complete sequence
1847	NC_013178	Vibrio alginolyticus plasmid pVAE259, complete sequence
1848	NC_013190	Candidatus Accumulibacter phosphatis clade IIA str. UW-1 plasmid pAph02, complete sequence
1849	NC_013191	Candidatus Accumulibacter phosphatis clade IIA str. UW-1 plasmid pAph03, complete sequence
1850	NC_013193	Candidatus Accumulibacter phosphatis clade IIA str. UW-1 plasmid pAph01, complete sequence
1851	NC_013200	Lactobacillus rhamnosus Lc 705 plasmid pLC1, complete sequence
1852	NC_013201	Halomicrobium mukohataei DSM 12286 plasmid pHmuk01, complete sequence
1853	NC_013206	Alicyclobacillus acidocaldarius subsp. acidocaldarius DSM 446 plasmid pAACI01, complete sequence
1854	NC_013207	Alicyclobacillus acidocaldarius subsp. acidocaldarius DSM 446 plasmid pAACI02, complete sequence
1855	NC_013208	Alicyclobacillus acidocaldarius subsp. acidocaldarius DSM 446 plasmid pAACI03, complete sequence
1856	NC_013210	Acetobacter pasteurianus IFO 3283-01 plasmid pAPA01-011, complete sequence
1857	NC_013211	Acetobacter pasteurianus IFO 3283-01 plasmid pAPA01-020, complete sequence
1858	NC_013212	Acetobacter pasteurianus IFO 3283-01 plasmid pAPA01-030, complete sequence
1859	NC_013213	Acetobacter pasteurianus IFO 3283-01 plasmid pAPA01-040, complete sequence
1860	NC_013214	Acetobacter pasteurianus IFO 3283-01 plasmid pAPA01-050, complete sequence
1861	NC_013215	Acetobacter pasteurianus IFO 3283-01 plasmid pAPA01-060, complete sequence
1862	NC_013224	Desulfohalobium retbaense DSM 5692 plasmid pDRET01, complete sequence
1863	NC_013263	Erwinia pyrifoliae Ep1/96 plasmid pEP36, complete sequence
1864	NC_013264	Erwinia pyrifoliae Ep1/96 plasmid pEP03, complete sequence
1865	NC_013265	Erwinia pyrifoliae Ep1/96 plasmid pEP05, complete sequence
1866	NC_013277	Acinetobacter baumannii plasmid pMMA2, complete sequence
1867	NC_013289	Staphylococcus aureus plasmid SAP015A, complete sequence
1868	NC_013290	Staphylococcus aureus plasmid pWBG750, complete sequence
1869	NC_013291	Staphylococcus aureus plasmid pWBG751, complete sequence
1870	NC_013292	Staphylococcus aureus plasmid pWBG752, complete sequence
1871	NC_013293	Staphylococcus aureus plasmid pWBG757, complete sequence
1872	NC_013294	Staphylococcus aureus plasmid SAP046A, complete sequence
1873	NC_013295	Staphylococcus aureus plasmid SAP046B, complete sequence
1874	NC_013296	Staphylococcus aureus plasmid SAP049A, complete sequence
1875	NC_013297	Staphylococcus aureus plasmid SAP049B, complete sequence
1876	NC_013298	Staphylococcus aureus plasmid SAP050A, complete sequence
1877	NC_013299	Staphylococcus aureus plasmid SAP051A, complete sequence
1878	NC_013300	Staphylococcus aureus plasmid SAP051B, complete sequence
1879	NC_013301	Staphylococcus aureus plasmid SAP053A, complete sequence
1880	NC_013302	Staphylococcus aureus plasmid SAP070A, complete sequence
1881	NC_013303	Staphylococcus aureus plasmid SAP072A, complete sequence
1882	NC_013304	Staphylococcus aureus plasmid SAP073A, complete sequence
1883	NC_013305	Staphylococcus aureus plasmid SAP078B, complete sequence
1884	NC_013306	Staphylococcus aureus plasmid SAP084A, complete sequence
1885	NC_013307	Staphylococcus aureus plasmid SAP085A, complete sequence
1886	NC_013308	Staphylococcus aureus plasmid SAP089A, complete sequence
1887	NC_013309	Staphylococcus aureus plasmid SAP093A, complete sequence
1888	NC_013310	Staphylococcus aureus plasmid SAP093B, complete sequence
1889	NC_013311	Staphylococcus aureus plasmid SAP094A, complete sequence
1890	NC_013312	Staphylococcus aureus plasmid SAP095B, complete sequence
1891	NC_013313	Staphylococcus aureus plasmid pWBG763, complete sequence
1892	NC_013314	Staphylococcus aureus plasmid SAP065A, complete sequence
1893	NC_013317	Enterococcus faecium plasmid p5753cA, complete sequence
1894	NC_013318	Staphylococcus aureus plasmid SAP012A, complete sequence
1895	NC_013319	Staphylococcus aureus plasmid pI258, complete sequence
1896	NC_013320	Staphylococcus aureus plasmid SAP014A, complete sequence
1897	NC_013321	Staphylococcus aureus plasmid SAP017A, complete sequence
1898	NC_013322	Staphylococcus aureus plasmid SAP019A, complete sequence
1899	NC_013323	Staphylococcus aureus plasmid pCM05, complete sequence
1900	NC_013324	Staphylococcus aureus plasmid SAP027A, complete sequence
1901	NC_013325	Staphylococcus aureus plasmid pWBG745, complete sequence
1902	NC_013326	Staphylococcus aureus plasmid pWBG746, complete sequence
1903	NC_013327	Staphylococcus aureus plasmid pWBG749, complete sequence
1904	NC_013328	Staphylococcus aureus plasmid pWBG753, complete sequence
1905	NC_013329	Staphylococcus aureus plasmid pWBG758, complete sequence
1906	NC_013330	Staphylococcus aureus plasmid pWBG759, complete sequence
1907	NC_013331	Staphylococcus aureus plasmid SAP047A, complete sequence
1908	NC_013332	Staphylococcus aureus plasmid SAP052A, complete sequence
1909	NC_013333	Staphylococcus aureus plasmid SAP055A, complete sequence
1910	NC_013334	Staphylococcus aureus plasmid SAP057A, complete sequence
1911	NC_013335	Staphylococcus aureus plasmid SAP060A, complete sequence
1912	NC_013336	Staphylococcus aureus plasmid SAP060B, complete sequence
1913	NC_013337	Staphylococcus aureus plasmid SAP064A, complete sequence
1914	NC_013338	Staphylococcus aureus plasmid SAP068A, complete sequence
1915	NC_013339	Staphylococcus aureus plasmid SAP069A, complete sequence
1916	NC_013340	Staphylococcus aureus plasmid SAP076A, complete sequence
1917	NC_013341	Staphylococcus aureus plasmid SAP077B, complete sequence
1918	NC_013342	Staphylococcus aureus plasmid SAP079A, complete sequence
1919	NC_013343	Staphylococcus aureus plasmid SAP080A, complete sequence
1920	NC_013344	Staphylococcus aureus plasmid SAP082A, complete sequence
1921	NC_013345	Staphylococcus aureus plasmid SAP085B, complete sequence
1922	NC_013346	Staphylococcus aureus plasmid SAP087A, complete sequence
1923	NC_013347	Staphylococcus aureus plasmid pSK62, complete sequence
1924	NC_013348	Staphylococcus aureus plasmid pSK156, complete sequence
1925	NC_013349	Staphylococcus aureus plasmid SAP099B, complete sequence
1926	NC_013350	Staphylococcus aureus plasmid pWBG754, complete sequence
1927	NC_013351	Staphylococcus aureus plasmid SAP063A, complete sequence
1928	NC_013352	Staphylococcus aureus plasmid pSK76, complete sequence
1929	NC_013354	Escherichia coli O103:H2 str. 12009 plasmid pO103, complete sequence
1930	NC_013356	Zymomonas mobilis subsp. mobilis NCIMB 11163 plasmid pZA1001, complete sequence
1931	NC_013357	Zymomonas mobilis subsp. mobilis NCIMB 11163 plasmid pZA1002, complete sequence
1932	NC_013358	Zymomonas mobilis subsp. mobilis NCIMB 11163 plasmid pZA1003, complete sequence
1933	NC_013362	Escherichia coli O26:H11 str. 11368 plasmid pO26_2, complete sequence
1934	NC_013363	Escherichia coli O26:H11 str. 11368 plasmid pO26_3, complete sequence
1935	NC_013365	Escherichia coli O111:H- str. 11128 plasmid pO111_1, complete sequence
1936	NC_013366	Escherichia coli O111:H- str. 11128 plasmid pO111_3, complete sequence
1937	NC_013367	Escherichia coli O111:H- str. 11128 plasmid pO111_4, complete sequence
1938	NC_013368	Escherichia coli O111:H- str. 11128 plasmid pO111_5, complete sequence
1939	NC_013369	Escherichia coli O26:H11 str. 11368 plasmid pO26_1, complete sequence
1940	NC_013370	Escherichia coli O111:H- str. 11128 plasmid pO111_2, complete sequence
1941	NC_013371	Staphylococcus sp. 693-2 plasmid SAP008A, complete sequence
1942	NC_013372	Staphylococcus epidermidis plasmid SAP016A, complete sequence
1943	NC_013374	Staphylococcus epidermidis plasmid SAP045A, complete sequence
1944	NC_013375	Staphylococcus aureus SK6575 plasmid SAP104A, complete sequence
1945	NC_013376	Staphylococcus aureus SK6575 plasmid SAP104B, complete sequence
1946	NC_013377	Staphylococcus epidermidis plasmid SAP105A, complete sequence
1947	NC_013378	Staphylococcus epidermidis plasmid SAP105B, complete sequence
1948	NC_013379	Staphylococcus epidermidis plasmid SAP106A, complete sequence
1949	NC_013380	Staphylococcus epidermidis plasmid SAP106B, complete sequence
1950	NC_013381	Staphylococcus epidermidis plasmid SAP107A, complete sequence
1951	NC_013382	Staphylococcus epidermidis plasmid SAP107B, complete sequence
1952	NC_013383	Staphylococcus epidermidis plasmid SAP110A, complete sequence
1953	NC_013384	Staphylococcus epidermidis plasmid SAP110B, complete sequence
1954	NC_013386	Ammonifex degensii KC4 plasmid pADEG01, complete sequence
1955	NC_013387	Staphylococcus sp. CDC25 plasmid SAP018A, complete sequence
1956	NC_013388	Staphylococcus sp. CDC25 plasmid SAP018B, complete sequence
1957	NC_013389	Staphylococcus epidermidis plasmid SAP108A, complete sequence
1958	NC_013390	Staphylococcus epidermidis plasmid SAP108B, complete sequence
1959	NC_013391	Staphylococcus epidermidis plasmid SAP108C, complete sequence
1960	NC_013392	Staphylococcus epidermidis plasmid SAP108D, complete sequence
1961	NC_013393	Staphylococcus epidermidis plasmid pSK105, complete sequence
1962	NC_013394	Staphylococcus epidermidis plasmid pSK103, complete sequence
1963	NC_013395	Staphylococcus epidermidis plasmid pSK108, complete sequence
1964	NC_013408	Methanocaldococcus vulcanius M7 plasmid pMETVU01, complete sequence
1965	NC_013409	Methanocaldococcus vulcanius M7 plasmid pMETVU02, complete sequence
1966	NC_013412	Geobacillus sp. Y412MC61 plasmid pGYMC6101, complete sequence
1967	NC_013417	Streptomyces sp. x3 plasmid pTSC2, complete sequence
1968	NC_013419	Blattabacterium sp. (Periplaneta americana) str. BPLAN plasmid pBPLAN, complete sequence
1969	NC_013442	Gordonia bronchialis DSM 43247 plasmid pGBRO01, complete sequence
1970	NC_013448	Nocardia aobensis plasmid pYS1, complete sequence
1971	NC_013449	Streptomyces sp. W9 plasmid pCQ3, complete sequence
1972	NC_013451	Staphylococcus aureus subsp. aureus ED98 plasmid pAVY, complete sequence
1973	NC_013452	Staphylococcus aureus subsp. aureus ED98 plasmid pT181, complete sequence
1974	NC_013453	Staphylococcus aureus subsp. aureus ED98 plasmid pAVX, complete sequence
1975	NC_013500	Moraxella bovis plasmid pMbo4.6, complete sequence
1976	NC_013502	Rhodothermus marinus DSM 4252 plasmid pRMAR01, complete sequence
1977	NC_013503	Escherichia coli plasmid pMAS2027, complete sequence
1978	NC_013505	Lactobacillus johnsonii FI9785 plasmid p9785L, complete sequence
1979	NC_013506	Acinetobacter baumannii plasmid pMMCU2, complete sequence
1980	NC_013507	Escherichia coli ETEC H10407 plasmid pEntH10407, complete sequence
1981	NC_013509	Edwardsiella tarda EIB202 plasmid pEIB202, complete sequence
1982	NC_013513	Paracoccus aminophilus JCM 7686 plasmid pAMI3, complete sequence
1983	NC_013514	Enterococcus faecalis plasmid pAMbeta1, complete sequence
1984	NC_013516	Streptobacillus moniliformis DSM 12112 plasmid pSMON01, complete sequence
1985	NC_013518	Sebaldella termitidis ATCC 33386 plasmid pSTERM01, complete sequence
1986	NC_013519	Sebaldella termitidis ATCC 33386 plasmid pSTERM02, complete sequence
1987	NC_013531	Xylanimonas cellulosilytica DSM 15894 plasmid pXCEL01, complete sequence
1988	NC_013533	Enterococcus faecalis plasmid pBEE99, complete sequence
1989	NC_013534	Bacillus pumilus plasmid pPZZ84, complete sequence
1990	NC_013536	Haloterrigena thermotolerans plasmid pSN, complete sequence
1991	NC_013537	Bacillus subtilis plasmid pPL1, complete sequence
1992	NC_013538	Nocardia sp. C-14-1 plasmid pC1, complete sequence
1993	NC_013539	Planococcus sp. ZOYM plasmid pPCZ1, complete sequence
1994	NC_013540	Planococcus sp. ZOYM plasmid pPCZ2, complete sequence
1995	NC_013541	Lactiplantibacillus plantarum plasmid pLP2140, complete sequence
1996	NC_013542	Klebsiella pneumoniae plasmid pKF3-70, complete sequence
1997	NC_013543	Lacticaseibacillus paracasei subsp. paracasei plasmid pCD01, complete sequence
1998	NC_013544	Lacticaseibacillus paracasei subsp. paracasei plasmid pCD02, complete sequence
1999	NC_013545	Sinorhizobium meliloti plasmid pSmeSM11a, complete sequence
[truncated: 33,151 more rows]
