# Supplementary material for: In silico characterization of IncX3 plasmids carrying bla OXA-181 in Enterobacterales
Source: Front Cell Infect Microbiol. 2022 Sep 8;12:988236. doi: 10.3389/fcimb.2022.988236 (PMC9492964; doi:10.3389/fcimb.2022.988236)
Supplement: Supplementary file 3 [file Table_2.xlsx]

## Sheet: Sheet1
Plasmid	Resistance gene	Identity	Alignment Length/Gene Length	Coverage	Position in reference	Position in contig	Phenotype	Accession no.
NC_019160	blaOXA-181	100	798/798	100	1..798	4141..4938	Beta-lactam resistance	CM004561
NC_020123	blaOXA-181	100	798/798	100	1..798	14587..15384	Beta-lactam resistance	CM004561
NC_020123	sul1	100	840/840	100	1..840	43934..44773	Sulphonamide resistance	U12338
NC_020123	dfrA1	100	474/474	100	1..474	45818..46291	Trimethoprim resistance	X00926
NZ_AP018831	blaOXA-181	100	798/798	100	1..798	40939..41736	Beta-lactam resistance	CM004561
NZ_AP018831	qnrS1	100	657/657	100	1..657	47695..48351	Quinolone resistance	AB187515
NZ_AP018836	blaOXA-181	100	798/798	100	1..798	40939..41736	Beta-lactam resistance	CM004561
NZ_AP018836	qnrS1	100	657/657	100	1..657	47695..48351	Quinolone resistance	AB187515
NZ_AP018837	blaOXA-181	100	798/798	100	1..798	40939..41736	Beta-lactam resistance	CM004561
NZ_AP018837	qnrS1	100	657/657	100	1..657	47695..48351	Quinolone resistance	AB187515
NZ_AP018838	blaOXA-181	100	798/798	100	1..798	40939..41736	Beta-lactam resistance	CM004561
NZ_AP018838	qnrS1	100	657/657	100	1..657	47695..48351	Quinolone resistance	AB187515
NZ_CP012904	blaOXA-181	100	798/798	100	1..798	8475..9272	Beta-lactam resistance	CM004561
NZ_CP023897	blaOXA-181	100	798/798	100	1..798	18504..19301	Beta-lactam resistance	CM004561
NZ_CP023897	qnrS1	100	657/657	100	1..657	25260..25916	Quinolone resistance	AB187515
NZ_CP024806	blaOXA-181	100	798/798	100	1..798	40939..41736	Beta-lactam resistance	CM004561
NZ_CP024806	qnrS1	100	657/657	100	1..657	47695..48351	Quinolone resistance	AB187515
NZ_CP026476	blaOXA-181	100	798/798	100	1..798	38369..39166	Beta-lactam resistance	CM004561
NZ_CP026476	qnrS1	100	657/657	100	1..657	31754..32410	Quinolone resistance	AB187515
NZ_CP026727	blaOXA-181	100	798/798	100	1..798	34311..35108	Beta-lactam resistance	CM004561
NZ_CP026727	qnrS1	100	657/657	100	1..657	27696..28352	Quinolone resistance	AB187515
NZ_CP034284	blaOXA-181	100	798/798	100	1..798	11686..12483	Beta-lactam resistance	CM004561
NZ_CP034284	qnrS1	100	657/657	100	1..657	18442..19098	Quinolone resistance	AB187515
NZ_CP040399	blaOXA-181	100	798/798	100	1..798	40940..41737	Beta-lactam resistance	CM004561
NZ_CP040399	qnrS1	100	657/657	100	1..657	47696..48352	Quinolone resistance	AB187515
NZ_CP041033	blaOXA-181	100	798/798	100	1..798	27065..27862	Beta-lactam resistance	CM004561
NZ_CP041033	qnrS1	100	657/657	100	1..657	20450..21106	Quinolone resistance	AB187515
NZ_CP041931	blaOXA-181	100	798/798	100	1..798	21364..22161	Beta-lactam resistance	CM004561
NZ_CP041931	qnrS1	100	657/657	100	1..657	28120..28776	Quinolone resistance	AB187515
NZ_CP041956	aac(6')-Ib-cr	100	600/600	100	1..600	31706..32305	Fluoroquinolone and aminoglycoside resistance	DQ303918
NZ_CP041956	blaCTX-M-15	100	876/876	100	1..876	35809..36684	Beta-lactam resistance Alternate name; UOE-1	AY044436
NZ_CP041956	blaTEM-1B	100	861/861	100	1..861	39455..40315	Beta-lactam resistance Alternate name; RblaTEM-1	AY458016
NZ_CP041956	blaOXA-1	100	831/831	100	1..831	30745..31575	Beta-lactam resistance	HQ170510
NZ_CP041956	blaOXA-181	100	798/798	100	1..798	11826..12623	Beta-lactam resistance	CM004561
NZ_CP041956	catB3	100	442/633	69.8262	1..442	30166..30607	Phenicol resistance	AJ009818
NZ_CP041956	catB3	100	442/633	69.8262	1..442	30166..30607	Phenicol resistance	U13880
NZ_CP041956	qnrS1	100	657/657	100	1..657	18582..19238	Quinolone resistance	AB187515
NZ_CP041956	aac(6')-Ib-cr	100	600/600	100	1..600	31706..32305	Fluoroquinolone and aminoglycoside resistance	DQ303918
NZ_CP041956	tet(A)	100	1200/1200	100	1..1200	25558..26757	Tetracycline resistance	AJ517790
NZ_CP042935	blaOXA-181	100	798/798	100	1..798	47529..48326	Beta-lactam resistance	CM004561
NZ_CP042935	qnrS1	100	657/657	100	1..657	2806..3462	Quinolone resistance	AB187515
NZ_CP045195	blaOXA-181	100	798/798	100	1..798	42981..43778	Beta-lactam resistance	CM004561
NZ_CP045195	qnrS1	100	657/657	100	1..657	36366..37022	Quinolone resistance	AB187515
NZ_CP048009	blaOXA-181	100	798/798	100	1..798	40939..41736	Beta-lactam resistance	CM004561
NZ_CP048009	qnrS1	100	657/657	100	1..657	47695..48351	Quinolone resistance	AB187515
NZ_CP048321	blaOXA-181	100	798/798	100	1..798	45189..45986	Beta-lactam resistance	CM004561
NZ_CP048321	qnrS1	100	657/657	100	1..657	38574..39230	Quinolone resistance	AB187515
NZ_CP048325	blaOXA-181	100	798/798	100	1..798	45200..45997	Beta-lactam resistance	CM004561
NZ_CP048325	qnrS1	100	657/657	100	1..657	38585..39241	Quinolone resistance	AB187515
NZ_CP048327	blaOXA-181	100	798/798	100	1..798	43868..44665	Beta-lactam resistance	CM004561
NZ_CP048327	qnrS1	100	657/657	100	1..657	37253..37909	Quinolone resistance	AB187515
NZ_CP048332	blaOXA-181	100	798/798	100	1..798	43870..44667	Beta-lactam resistance	CM004561
NZ_CP048332	qnrS1	100	657/657	100	1..657	37255..37911	Quinolone resistance	AB187515
NZ_CP048338	blaDHA-1	100	1140/1140	100	1..1140	53457..54596	Beta-lactam resistance AmpC-type	Y16410
NZ_CP048338	blaOXA-181	100	798/798	100	1..798	36483..37280	Beta-lactam resistance	CM004561
NZ_CP048338	mph(A)	100	906/906	100	1..906	62323..63228	Macrolide resistance	D16251
NZ_CP048338	catA1	99.85	660/660	100	1..660	68269..68928	Phenicol resistance	V00622
NZ_CP048338	qnrS1	100	657/657	100	1..657	43239..43895	Quinolone resistance	AB187515
NZ_CP048338	qnrB4	100	645/645	100	1..645	48689..49333	Quinolone resistance	DQ303921
NZ_CP048338	sul1	100	840/840	100	1..840	56173..57012	Sulphonamide resistance	U12338
NZ_CP048338	tet(B)	100	1206/1206	100	1..1206	71920..73125	Tetracycline resistance	AF326777
NZ_CP048338	dfrA17	100	474/474	100	1..474	46204..46677	Trimethoprim resistance	FJ460238
NZ_CP048346	blaOXA-181	100	798/798	100	1..798	42207..43004	Beta-lactam resistance	CM004561
NZ_CP048346	qnrS1	100	657/657	100	1..657	48963..49619	Quinolone resistance	AB187515
NZ_CP050368	blaOXA-181	100	798/798	100	1..798	4955..5752	Beta-lactam resistance	CM004561
NZ_CP050375	blaOXA-181	100	798/798	100	1..798	9649..10446	Beta-lactam resistance	CM004561
NZ_CP050375	qnrS1	100	657/657	100	1..657	3034..3690	Quinolone resistance	AB187515
NZ_CP053726	blaOXA-181	100	798/798	100	1..798	2984..3781	Beta-lactam resistance	CM004561
NZ_CP053726	qnrS1	100	657/657	100	1..657	47848..48504	Quinolone resistance	AB187515
NZ_CP058945	blaOXA-181	100	798/798	100	1..798	40901..41698	Beta-lactam resistance	CM004561
NZ_CP060425	blaOXA-181	100	798/798	100	1..798	28056..28853	Beta-lactam resistance	CM004561
NZ_CP061054	blaOXA-181	100	798/798	100	1..798	4372..5169	Beta-lactam resistance	CM004561
NZ_CP061063	blaOXA-181	100	798/798	100	1..798	4372..5169	Beta-lactam resistance	CM004561
NZ_CP061102	aph(6)-Id	100	837/837	100	1..837	38737..39573	Aminoglycoside resistance Alternate name; aph(6)-Id	M28829
NZ_CP061102	aph(3'')-Ib	100	804/804	100	1..804	37934..38737	Aminoglycoside resistance Alternate name; aph(3'')-Ib	AF321551
NZ_CP061102	blaTEM-35	99.88	861/861	100	1..861	41657..42517	Beta-lactam resistance Alternate name; IRT-4	KP860986
NZ_CP061102	blaOXA-181	100	798/798	100	1..798	26990..27787	Beta-lactam resistance	CM004561
NZ_CP061102	qnrS1	100	657/657	100	1..657	33746..34402	Quinolone resistance	AB187515
NZ_CP061102	sul2	100	816/816	100	1..816	37058..37873	Sulphonamide resistance	AY034138
NZ_CP061110	blaOXA-181	100	798/798	100	1..798	45434..46231	Beta-lactam resistance	CM004561
NZ_CP061110	qnrS1	100	657/657	100	1..657	39185..39841	Quinolone resistance	AB187515
NZ_CP068322	blaOXA-181	100	798/798	100	1..798	42220..43017	Beta-lactam resistance	CM004561
NZ_CP068322	qnrS1	100	657/657	100	1..657	48976..49632	Quinolone resistance	AB187515
NZ_CP068325	blaOXA-181	100	798/798	100	1..798	41624..42421	Beta-lactam resistance	CM004561
NZ_CP068325	qnrS1	100	657/657	100	1..657	35009..35665	Quinolone resistance	AB187515
NZ_CP068328	blaOXA-181	100	798/798	100	1..798	45800..46597	Beta-lactam resistance	CM004561
NZ_CP068328	qnrS1	100	657/657	100	1..657	39185..39841	Quinolone resistance	AB187515
NZ_CP068330	blaOXA-181	100	798/798	100	1..798	42220..43017	Beta-lactam resistance	CM004561
NZ_CP068330	qnrS1	100	657/657	100	1..657	49871..50527	Quinolone resistance	AB187515
NZ_CP068340	blaOXA-181	100	798/798	100	1..798	33821..34618	Beta-lactam resistance	CM004561
NZ_CP068340	qnrS1	100	657/657	100	1..657	27696..28352	Quinolone resistance	AB187515
NZ_CP068835	aadA2	100	792/792	100	1..792	52073..52864	Aminoglycoside resistance	JQ364967
NZ_CP068835	rmtB	100	756/756	100	1..756	42350..43105	Aminoglycoside resistance	AB103506
NZ_CP068835	blaTEM-1B	100	861/861	100	1..861	41320..42180	Beta-lactam resistance Alternate name; RblaTEM-1	AY458016
NZ_CP068835	blaNDM-5	100	813/813	100	1..813	45604..46416	Beta-lactam resistance	JN104597
NZ_CP068835	blaOXA-181	100	798/798	100	1..798	62166..62963	Beta-lactam resistance	CM004561
NZ_CP068835	mph(A)	100	906/906	100	1..906	36297..37202	Macrolide resistance	D16251
NZ_CP068835	sul1	100	840/840	100	1..840	50729..51568	Sulphonamide resistance	U12338
NZ_CP068835	dfrA12	100	498/498	100	1..498	53272..53769	Trimethoprim resistance	AM040708
NZ_CP068847	blaCTX-M-15	100	876/876	100	1..876	13966..14841	Beta-lactam resistance Alternate name; UOE-1	AY044436
NZ_CP068847	blaTEM-1B	100	861/861	100	1..861	10284..11144	Beta-lactam resistance Alternate name; RblaTEM-1	AY458016
NZ_CP068847	blaOXA-181	100	798/798	100	1..798	25941..26738	Beta-lactam resistance	CM004561
NZ_CP068847	qnrS1	100	657/657	100	1..657	19326..19982	Quinolone resistance	AB187515
NZ_CP068847	tet(B)	100	1206/1206	100	1..1206	59474..60679	Tetracycline resistance	AF326777
NZ_CP068852	blaOXA-181	100	798/798	100	1..798	3154..3951	Beta-lactam resistance	CM004561
NZ_CP068852	qnrS1	100	657/657	100	1..657	48018..48674	Quinolone resistance	AB187515
NZ_CP068868	blaOXA-181	100	798/798	100	1..798	38286..39083	Beta-lactam resistance	CM004561
NZ_CP068881	blaOXA-181	100	798/798	100	1..798	43869..44666	Beta-lactam resistance	CM004561
NZ_CP068881	qnrS1	100	657/657	100	1..657	37254..37910	Quinolone resistance	AB187515
NZ_CP068887	blaOXA-181	100	798/798	100	1..798	42220..43017	Beta-lactam resistance	CM004561
NZ_CP068887	qnrS1	100	657/657	100	1..657	48976..49632	Quinolone resistance	AB187515
NZ_CP068904	blaOXA-181	100	798/798	100	1..798	43868..44665	Beta-lactam resistance	CM004561
NZ_CP068904	qnrS1	100	657/657	100	1..657	37253..37909	Quinolone resistance	AB187515
NZ_CP068909	aph(6)-Id	100	831/831	100	1..831	88137..88967	Aminoglycoside resistance Alternate name; aph(6)-Id	CP000971
NZ_CP068909	aph(3'')-Ib	100	803/804	99.8756	2..804	87329..88131	Aminoglycoside resistance Alternate name; aph(3'')-Ib	AF024602
NZ_CP068909	aph(3'')-Ib	99.88	804/804	100	1..804	87328..88131	Aminoglycoside resistance Alternate name; aph(3'')-Ib	AF321551
NZ_CP068909	aph(3'')-Ib	99.88	804/804	100	1..804	87328..88131	Aminoglycoside resistance Alternate name; aph(3'')-Ib	AF313472
NZ_CP068909	aph(3'')-Ib	99.88	804/804	100	1..804	87328..88131	Aminoglycoside resistance Alternate name; aph(3'')-Ib	AF321550
NZ_CP068909	blaDHA-1	100	1140/1140	100	1..1140	109084..110223	Beta-lactam resistance AmpC-type	Y16410
NZ_CP068909	blaCTX-M-15	100	876/876	100	1..876	94519..95394	Beta-lactam resistance Alternate name; UOE-1	AY044436
NZ_CP068909	blaTEM-1C	100	861/861	100	1..861	98216..99076	Beta-lactam resistance Alternate name; RblaTEM-1	FJ560503
NZ_CP068909	blaOXA-181	100	798/798	100	1..798	54828..55625	Beta-lactam resistance	CM004561
NZ_CP068909	mph(A)	100	906/906	100	1..906	101552..102457	Macrolide resistance	D16251
NZ_CP068909	qnrS1	100	657/657	100	1..657	48213..48869	Quinolone resistance	AB187515
NZ_CP068909	qnrB4	100	645/645	100	1..645	114347..114991	Quinolone resistance	DQ303921
NZ_CP068909	sul1	100	840/840	100	1..840	106668..107507	Sulphonamide resistance	U12338
NZ_CP068910	blaOXA-181	100	798/798	100	1..798	43868..44665	Beta-lactam resistance	CM004561
NZ_CP068910	qnrS1	100	657/657	100	1..657	37253..37909	Quinolone resistance	AB187515
NZ_CP068911	blaOXA-181	100	798/798	100	1..798	42220..43017	Beta-lactam resistance	CM004561
NZ_CP068911	qnrS1	100	657/657	100	1..657	48976..49632	Quinolone resistance	AB187515
NZ_CP068919	blaOXA-181	100	798/798	100	1..798	45800..46597	Beta-lactam resistance	CM004561
NZ_CP068919	qnrS1	100	657/657	100	1..657	39185..39841	Quinolone resistance	AB187515
NZ_CP068922	blaOXA-181	100	798/798	100	1..798	40936..41733	Beta-lactam resistance	CM004561
NZ_CP068922	qnrS1	100	657/657	100	1..657	47692..48348	Quinolone resistance	AB187515
NZ_CP068925	blaOXA-181	100	798/798	100	1..798	42220..43017	Beta-lactam resistance	CM004561
NZ_CP068925	qnrS1	100	657/657	100	1..657	48976..49632	Quinolone resistance	AB187515
NZ_CP068934	blaTEM-35	99.88	861/861	100	1..861	77839..78699	Beta-lactam resistance Alternate name; IRT-4	KP860986
NZ_CP068934	blaOXA-181	100	798/798	100	1..798	67452..68249	Beta-lactam resistance	CM004561
NZ_CP068934	mph(A)	99.89	903/906	99.6689	4..906	59179..60081	Macrolide resistance	D16251
NZ_CP068934	qnrS1	100	657/657	100	1..657	74208..74864	Quinolone resistance	AB187515
NZ_CP068936	blaOXA-181	100	798/798	100	1..798	43868..44665	Beta-lactam resistance	CM004561
NZ_CP068936	qnrS1	100	657/657	100	1..657	37253..37909	Quinolone resistance	AB187515
NZ_CP068938	blaOXA-181	100	798/798	100	1..798	45800..46597	Beta-lactam resistance	CM004561
NZ_CP068938	qnrS1	100	657/657	100	1..657	39185..39841	Quinolone resistance	AB187515
NZ_CP068957	blaOXA-181	100	798/798	100	1..798	42220..43017	Beta-lactam resistance	CM004561
NZ_CP068957	qnrS1	100	657/657	100	1..657	48976..49632	Quinolone resistance	AB187515
NZ_CP068958	blaOXA-181	100	798/798	100	1..798	43868..44665	Beta-lactam resistance	CM004561
NZ_CP068958	qnrS1	100	657/657	100	1..657	37253..37909	Quinolone resistance	AB187515
NZ_CP068959	blaOXA-181	100	798/798	100	1..798	43870..44667	Beta-lactam resistance	CM004561
NZ_CP068959	qnrS1	100	657/657	100	1..657	37255..37911	Quinolone resistance	AB187515
NZ_KM660724	blaOXA-181	100	798/798	100	1..798	30316..31113	Beta-lactam resistance	CM004561
NZ_KM660724	qnrS1	100	657/657	100	1..657	23701..24357	Quinolone resistance	AB187515
NZ_KM660724	dfrA14	100	474/474	100	1..474	2556..3029	Trimethoprim resistance	KF921535
NZ_KP400525	blaOXA-181	100	798/798	100	1..798	40939..41736	Beta-lactam resistance	CM004561
NZ_KP400525	qnrS1	100	657/657	100	1..657	47695..48351	Quinolone resistance	AB187515
NZ_KT005457	blaOXA-181	100	798/798	100	1..798	33759..34556	Beta-lactam resistance	CM004561
NZ_KT005457	qnrS1	100	657/657	100	1..657	27144..27800	Quinolone resistance	AB187515
NZ_KX523903	blaOXA-181	100	798/798	100	1..798	40939..41736	Beta-lactam resistance	CM004561
NZ_KX523903	qnrS1	100	657/657	100	1..657	47694..48350	Quinolone resistance	AB187515
NZ_KX894452	blaOXA-181	100	798/798	100	1..798	40939..41736	Beta-lactam resistance	CM004561
NZ_KX894452	qnrS1	100	657/657	100	1..657	47695..48351	Quinolone resistance	AB187515
NZ_LC483179	blaOXA-181	100	798/798	100	1..798	50656..51453	Beta-lactam resistance	CM004561
NZ_LC483179	qnrS1	100	657/657	100	1..657	5959..6615	Quinolone resistance	AB187515
NZ_LR595693	blaOXA-181	100	798/798	100	1..798	7871..8668	Beta-lactam resistance	CM004561
NZ_LR595693	qnrS1	100	657/657	100	1..657	14627..15283	Quinolone resistance	AB187515
NZ_LR697131	blaOXA-181	100	798/798	100	1..798	3154..3951	Beta-lactam resistance	CM004561
NZ_LR697131	qnrS1	100	657/657	100	1..657	48018..48674	Quinolone resistance	AB187515
NZ_MG570092	blaOXA-181	100	798/798	100	1..798	40939..41736	Beta-lactam resistance	CM004561
NZ_MG570092	qnrS1	100	657/657	100	1..657	47695..48351	Quinolone resistance	AB187515
NZ_MG702491	blaOXA-181	100	798/798	100	1..798	40920..41717	Beta-lactam resistance	CM004561
NZ_MG702491	qnrS1	100	657/657	100	1..657	47671..48327	Quinolone resistance	AB187515
NZ_MG893567	blaOXA-181	100	798/798	100	1..798	40939..41736	Beta-lactam resistance	CM004561
NZ_MG893567	qnrS1	100	657/657	100	1..657	47695..48351	Quinolone resistance	AB187515
NZ_MK412915	blaOXA-181	100	798/798	100	1..798	11828..12625	Beta-lactam resistance	CM004561
NZ_MK412915	qnrS1	100	657/657	100	1..657	18584..19240	Quinolone resistance	AB187515
NZ_MK412916	blaOXA-181	100	798/798	100	1..798	11827..12624	Beta-lactam resistance	CM004561
NZ_MK412916	qnrS1	100	657/657	100	1..657	18583..19239	Quinolone resistance	AB187515
NZ_MK412917	blaOXA-181	100	798/798	100	1..798	11827..12624	Beta-lactam resistance	CM004561
NZ_MK412917	qnrS1	100	657/657	100	1..657	18583..19239	Quinolone resistance	AB187515
NZ_MK412918	blaOXA-181	100	798/798	100	1..798	11827..12624	Beta-lactam resistance	CM004561
NZ_MK412918	qnrS1	100	657/657	100	1..657	18583..19239	Quinolone resistance	AB187515
NZ_MK412919	blaOXA-181	100	798/798	100	1..798	11827..12624	Beta-lactam resistance	CM004561
NZ_MK412919	qnrS1	100	657/657	100	1..657	18583..19239	Quinolone resistance	AB187515
NZ_MK412920	blaOXA-181	100	798/798	100	1..798	11827..12624	Beta-lactam resistance	CM004561
NZ_MK412920	qnrS1	100	657/657	100	1..657	18583..19239	Quinolone resistance	AB187515
NZ_MK416154	blaOXA-181	100	798/798	100	1..798	3154..3951	Beta-lactam resistance	CM004561
NZ_MK416154	qnrS1	100	657/657	100	1..657	48018..48674	Quinolone resistance	AB187515
NZ_MN080489	blaTEM-1A	100	861/861	100	1..861	66091..66951	Beta-lactam resistance Alternate name; RblaTEM-1	HM749966
NZ_MN080489	blaOXA-181	100	798/798	100	1..798	64967..65764	Beta-lactam resistance	CM004561
NZ_MN227183	blaOXA-181	100	798/798	100	1..798	40940..41737	Beta-lactam resistance	CM004561
NZ_MN227183	qnrS1	100	657/657	100	1..657	47696..48352	Quinolone resistance	AB187515
NZ_MN792919	blaOXA-181	100	798/798	100	1..798	2688..3485	Beta-lactam resistance	CM004561
NZ_MN792919	qnrS1	100	657/657	100	1..657	47157..47813	Quinolone resistance	AB187515
NZ_MT635909	rmtB	100	756/756	100	1..756	23340..24095	Aminoglycoside resistance	AB103506
NZ_MT635909	blaOXA-181	100	798/798	100	1..798	21121..21918	Beta-lactam resistance	CM004561
NZ_MT635909	mph(A)	100	906/906	100	1..906	8580..9485	Macrolide resistance	D16251
NZ_MT635909	qnrS1	98.63	658/657	99.239	1..657	14513..15165	Quinolone resistance	AB187515
NZ_MW080368	blaOXA-181	100	798/798	100	1..798	42220..43017	Beta-lactam resistance	CM004561
NZ_MW080368	qnrS1	100	657/657	100	1..657	48976..49632	Quinolone resistance	AB187515

## Sheet: Sheet2
Basic information of plasmids				Information of blaOXA-181 gene per plasmid based on the ResFinder
Plasmid	Length (bp)	GC (%)	Description	Resistance gene	Identity	Alignment Length/Gene Length	Coverage	Position in reference	Position in contig	Phenotype	Accession no.
NC_019160	7605	48.61	Klebsiella pneumoniae plasmid pKP3-A, complete sequence	blaOXA-181	100	798/798	100	1..798	4141..4938	Beta-lactam resistance	CM004561
NC_020123	83698	47.14	Citrobacter freundii plasmid pT-OXA-181, complete sequence	blaOXA-181	100	798/798	100	1..798	14587..15384	Beta-lactam resistance	CM004561
NZ_AP018831	51479	46.37	Enterobacter hormaechei subsp. xiangfangensis strain M206 plasmid pM206-OXA181, complete sequence	blaOXA-181	100	798/798	100	1..798	40939..41736	Beta-lactam resistance	CM004561
NZ_AP018836	51479	46.37	Escherichia coli strain M513 plasmid pM513-OXA181, complete sequence	blaOXA-181	100	798/798	100	1..798	40939..41736	Beta-lactam resistance	CM004561
NZ_AP018837	51479	46.37	Escherichia coli strain M517 plasmid pM517-OXA181, complete sequence	blaOXA-181	100	798/798	100	1..798	40939..41736	Beta-lactam resistance	CM004561
NZ_AP018838	51479	46.38	Escherichia coli strain M518 plasmid pM518-OXA181, complete sequence	blaOXA-181	100	798/798	100	1..798	40939..41736	Beta-lactam resistance	CM004561
NZ_CP012904	12294	36.51	Providencia rettgeri strain N15-01091 plasmid pOXA181-15-1091, complete sequence	blaOXA-181	100	798/798	100	1..798	8475..9272	Beta-lactam resistance	CM004561
NZ_CP023897	51479	46.37	Escherichia coli strain FDAARGOS_433 plasmid unnamed4, complete sequence	blaOXA-181	100	798/798	100	1..798	18504..19301	Beta-lactam resistance	CM004561
NZ_CP024806	51479	46.37	Escherichia coli strain AMA1167 plasmid pAMA1167-OXA-181, complete sequence	blaOXA-181	100	798/798	100	1..798	40939..41736	Beta-lactam resistance	CM004561
NZ_CP026476	51479	46.37	Escherichia coli strain KBN10P04869 plasmid pKBN10P04869C, complete sequence	blaOXA-181	100	798/798	100	1..798	38369..39166	Beta-lactam resistance	CM004561
NZ_CP026727	51479	46.37	Escherichia coli strain 266917_2 plasmid p266917_2_04, complete sequence	blaOXA-181	100	798/798	100	1..798	34311..35108	Beta-lactam resistance	CM004561
NZ_CP034284	51479	46.37	Klebsiella pneumoniae strain I72 plasmid p72_OXA181_X3, complete sequence	blaOXA-181	100	798/798	100	1..798	11686..12483	Beta-lactam resistance	CM004561
NZ_CP040399	51478	46.37	Escherichia coli strain BA22372 plasmid pOXA181_22372, complete sequence	blaOXA-181	100	798/798	100	1..798	40940..41737	Beta-lactam resistance	CM004561
NZ_CP041033	51479	46.37	Escherichia coli strain PT109 plasmid pLB_OXA-181_PT109, complete sequence	blaOXA-181	100	798/798	100	1..798	27065..27862	Beta-lactam resistance	CM004561
NZ_CP041931	51479	46.37	Klebsiella pneumoniae strain 18-2374 plasmid pSECR18-2374D, complete sequence	blaOXA-181	100	798/798	100	1..798	21364..22161	Beta-lactam resistance	CM004561
NZ_CP041956	74945	48.74	Escherichia coli strain EC2 plasmid pEC2_1, complete sequence	blaOXA-181	100	798/798	100	1..798	11826..12623	Beta-lactam resistance	CM004561
NZ_CP042935	51479	46.37	Escherichia coli 042 plasmid p1-Ec-BERN-042, complete sequence	blaOXA-181	100	798/798	100	1..798	47529..48326	Beta-lactam resistance	CM004561
NZ_CP045195	50514	46.27	Klebsiella pneumoniae strain YML0508 plasmid pOXA181_YML0508, complete sequence	blaOXA-181	100	798/798	100	1..798	42981..43778	Beta-lactam resistance	CM004561
NZ_CP048009	51479	46.37	Escherichia coli strain RUT3575 plasmid p3575-OXA-181, complete sequence	blaOXA-181	100	798/798	100	1..798	40939..41736	Beta-lactam resistance	CM004561
NZ_CP048321	50168	46.24	Escherichia coli strain 32-4 plasmid p32-4_K-OXA181, complete sequence	blaOXA-181	100	798/798	100	1..798	45189..45986	Beta-lactam resistance	CM004561
NZ_CP048325	50136	46.22	Escherichia coli strain 64 plasmid p64_C-OXA181, complete sequence	blaOXA-181	100	798/798	100	1..798	45200..45997	Beta-lactam resistance	CM004561
NZ_CP048327	51471	46.38	Escherichia coli strain 61 plasmid p61_A-OXA181, complete sequence	blaOXA-181	100	798/798	100	1..798	43868..44665	Beta-lactam resistance	CM004561
NZ_CP048332	51479	46.37	Escherichia coli strain 10 plasmid p010_B-OXA181, complete sequence	blaOXA-181	100	798/798	100	1..798	43870..44667	Beta-lactam resistance	CM004561
NZ_CP048338	155486	52.19	Escherichia coli strain 142 plasmid p142_A-OXA181, complete sequence	blaOXA-181	100	798/798	100	1..798	36483..37280	Beta-lactam resistance	CM004561
NZ_CP048346	51466	46.38	Escherichia coli strain 124 plasmid p124_B-OXA181, complete sequence	blaOXA-181	100	798/798	100	1..798	42207..43004	Beta-lactam resistance	CM004561
NZ_CP050368	6812	53.1	Klebsiella pneumoniae strain 47733 plasmid p47733_OXA_181, complete sequence	blaOXA-181	100	798/798	100	1..798	4955..5752	Beta-lactam resistance	CM004561
NZ_CP050375	51140	46.3	Klebsiella pneumoniae strain 50595 plasmid p50595_OXA_181, complete sequence	blaOXA-181	100	798/798	100	1..798	9649..10446	Beta-lactam resistance	CM004561
NZ_CP053726	50481	46.28	Escherichia coli strain CP66-6_Sichuan plasmid pCP66-6-IncX3, complete sequence	blaOXA-181	100	798/798	100	1..798	2984..3781	Beta-lactam resistance	CM004561
NZ_CP058945	50126	46.27	Klebsiella pneumoniae strain BA39649 plasmid pColKP3_IncX3, complete sequence	blaOXA-181	100	798/798	100	1..798	40901..41698	Beta-lactam resistance	CM004561
NZ_CP060425	47630	51.18	Klebsiella pneumoniae strain BA2105 plasmid pIncFIB_pQil, complete sequence	blaOXA-181	100	798/798	100	1..798	28056..28853	Beta-lactam resistance	CM004561
NZ_CP061054	6103	52.3	Klebsiella pneumoniae strain HKP0067 plasmid pHKP0067.1, complete sequence	blaOXA-181	100	798/798	100	1..798	4372..5169	Beta-lactam resistance	CM004561
NZ_CP061063	6103	52.3	Klebsiella pneumoniae strain HKP0018 plasmid pHKP0018.1, complete sequence	blaOXA-181	100	798/798	100	1..798	4372..5169	Beta-lactam resistance	CM004561
NZ_CP061102	95832	51.54	Escherichia coli strain 1EC213 plasmid pEC213_1-OXA-181, complete sequence	blaOXA-181	100	798/798	100	1..798	26990..27787	Beta-lactam resistance	CM004561
NZ_CP061110	51113	46.27	Escherichia coli strain 1EC187 plasmid pEC187_2-OXA-181, complete sequence	blaOXA-181	100	798/798	100	1..798	45434..46231	Beta-lactam resistance	CM004561
NZ_CP068322	51479	46.37	Escherichia coli strain RIVM_C014613 plasmid pRIVM_C014613_3, complete sequence	blaOXA-181	100	798/798	100	1..798	42220..43017	Beta-lactam resistance	CM004561
NZ_CP068325	52740	46.55	Escherichia coli strain RIVM_C014109 plasmid pRIVM_C014109_1, complete sequence	blaOXA-181	100	798/798	100	1..798	41624..42421	Beta-lactam resistance	CM004561
NZ_CP068328	51479	46.37	Escherichia coli strain RIVM_C013421 plasmid pRIVM_C013421_2, complete sequence	blaOXA-181	100	798/798	100	1..798	45800..46597	Beta-lactam resistance	CM004561
NZ_CP068330	52307	46.47	Escherichia coli strain RIVM_C013323 plasmid pRIVM_C013323_6, complete sequence	blaOXA-181	100	798/798	100	1..798	42220..43017	Beta-lactam resistance	CM004561
NZ_CP068340	50916	46.4	Escherichia coli strain RIVM_C011701 plasmid pRIVM_C011701_1, complete sequence	blaOXA-181	100	798/798	100	1..798	33821..34618	Beta-lactam resistance	CM004561
NZ_CP068835	69764	49.43	Klebsiella pneumoniae strain RIVM_C018652 plasmid pRIVM_C018652_2, complete sequence	blaOXA-181	100	798/798	100	1..798	62166..62963	Beta-lactam resistance	CM004561
NZ_CP068847	90839	48.18	Escherichia coli strain RIVM_C018184 plasmid pRIVM_C018184_3, complete sequence	blaOXA-181	100	798/798	100	1..798	25941..26738	Beta-lactam resistance	CM004561
NZ_CP068852	51479	46.37	Escherichia coli strain RIVM_C017984 plasmid pRIVM_C017984_3, complete sequence	blaOXA-181	100	798/798	100	1..798	3154..3951	Beta-lactam resistance	CM004561
NZ_CP068868	45897	45.88	Klebsiella pneumoniae strain RIVM_C017275 plasmid pRIVM_C017275_2, complete sequence	blaOXA-181	100	798/798	100	1..798	38286..39083	Beta-lactam resistance	CM004561
NZ_CP068881	51479	46.37	Escherichia coli strain RIVM_C019640 plasmid pRIVM_C019640_2, complete sequence	blaOXA-181	100	798/798	100	1..798	43869..44666	Beta-lactam resistance	CM004561
NZ_CP068887	51479	46.37	Escherichia coli strain RIVM_C019610 plasmid pRIVM_C019610_1, complete sequence	blaOXA-181	100	798/798	100	1..798	42220..43017	Beta-lactam resistance	CM004561
NZ_CP068904	51479	46.37	Klebsiella pneumoniae strain RIVM_C019533 plasmid pRIVM_C019533_3, complete sequence	blaOXA-181	100	798/798	100	1..798	43868..44665	Beta-lactam resistance	CM004561
NZ_CP068909	116163	51.36	Klebsiella pneumoniae strain RIVM_C019453 plasmid pRIVM_C019453_1, complete sequence	blaOXA-181	100	798/798	100	1..798	54828..55625	Beta-lactam resistance	CM004561
NZ_CP068910	51479	46.37	Escherichia coli strain RIVM_C019425 plasmid pRIVM_C019425_2, complete sequence	blaOXA-181	100	798/798	100	1..798	43868..44665	Beta-lactam resistance	CM004561
NZ_CP068911	51479	46.37	Klebsiella pneumoniae strain RIVM_C019393 plasmid pRIVM_C019393_3, complete sequence	blaOXA-181	100	798/798	100	1..798	42220..43017	Beta-lactam resistance	CM004561
NZ_CP068919	51479	46.37	Klebsiella pneumoniae strain RIVM_C019107 plasmid pRIVM_C019107_2, complete sequence	blaOXA-181	100	798/798	100	1..798	45800..46597	Beta-lactam resistance	CM004561
NZ_CP068922	51476	46.37	Klebsiella pneumoniae strain RIVM_C019019 plasmid pRIVM_C019019_4, complete sequence	blaOXA-181	100	798/798	100	1..798	40936..41733	Beta-lactam resistance	CM004561
NZ_CP068925	51479	46.37	Escherichia coli strain RIVM_C018949 plasmid pRIVM_C018949_2, complete sequence	blaOXA-181	100	798/798	100	1..798	42220..43017	Beta-lactam resistance	CM004561
NZ_CP068934	128103	49.09	Escherichia coli strain RIVM_C029554 plasmid pRIVM_C029554_1, complete sequence	blaOXA-181	100	798/798	100	1..798	67452..68249	Beta-lactam resistance	CM004561
NZ_CP068936	51479	46.37	Escherichia coli strain RIVM_C028934 plasmid pRIVM_C028934_1, complete sequence	blaOXA-181	100	798/798	100	1..798	43868..44665	Beta-lactam resistance	CM004561
NZ_CP068938	51479	46.37	Escherichia coli strain RIVM_C028920 plasmid pRIVM_C028920_1, complete sequence	blaOXA-181	100	798/798	100	1..798	45800..46597	Beta-lactam resistance	CM004561
NZ_CP068957	51479	46.37	Klebsiella pneumoniae strain RIVM_C019649 plasmid pRIVM_C019649_2, complete sequence	blaOXA-181	100	798/798	100	1..798	42220..43017	Beta-lactam resistance	CM004561
NZ_CP068958	50402	46.29	Klebsiella pneumoniae strain RIVM_C019688 plasmid pRIVM_C019688_3, complete sequence	blaOXA-181	100	798/798	100	1..798	43868..44665	Beta-lactam resistance	CM004561
NZ_CP068959	51479	46.37	Klebsiella pneumoniae strain RIVM_C019684 plasmid pRIVM_C019684_4, complete sequence	blaOXA-181	100	798/798	100	1..798	43870..44667	Beta-lactam resistance	CM004561
NZ_KM660724	57797	51.08	Morganella morganii strain MRSN22709 plasmid pMR3-OXA181, complete sequence	blaOXA-181	100	798/798	100	1..798	30316..31113	Beta-lactam resistance	CM004561
NZ_KP400525	51479	46.37	Escherichia coli strain WCHEC14828 plasmid pOXA181, complete sequence	blaOXA-181	100	798/798	100	1..798	40939..41736	Beta-lactam resistance	CM004561
NZ_KT005457	51480	46.37	Klebsiella variicola strain KS22 plasmid pKS22, complete sequence	blaOXA-181	100	798/798	100	1..798	33759..34556	Beta-lactam resistance	CM004561
NZ_KX523903	51478	46.37	Klebsiella pneumoniae strain Kpn-29144/15 plasmid pOXA-181_29144, complete sequence	blaOXA-181	100	798/798	100	1..798	40939..41736	Beta-lactam resistance	CM004561
NZ_KX894452	51479	46.37	Escherichia coli strain IHIT31346 plasmid pOXA-181-IHIT35346, complete sequence	blaOXA-181	100	798/798	100	1..798	40939..41736	Beta-lactam resistance	CM004561
NZ_LC483179	51453	46.38	Escherichia coli strain NIPH17_0036 plasmid pNIPH17_0036_1, complete sequence	blaOXA-181	100	798/798	100	1..798	50656..51453	Beta-lactam resistance	CM004561
NZ_LR595693	51479	46.37	Escherichia coli isolate EcMAD1 plasmid pEcMAD2	blaOXA-181	100	798/798	100	1..798	7871..8668	Beta-lactam resistance	CM004561
NZ_LR697131	51479	46.37	Escherichia coli strain 14ARS-NMC0074 isolate 83c0e7a2-b38d-11e9-8998-68b599768938 plasmid p14ARS_NMC0074-5	blaOXA-181	100	798/798	100	1..798	3154..3951	Beta-lactam resistance	CM004561
NZ_MG570092	51479	46.37	Escherichia coli plasmid pSTIB_IncX3_OXA_181, complete sequence	blaOXA-181	100	798/798	100	1..798	40939..41736	Beta-lactam resistance	CM004561
NZ_MG702491	51452	46.34	Escherichia coli strain CC1706-01 plasmid pD6-OXA_1_1, complete sequence	blaOXA-181	100	798/798	100	1..798	40920..41717	Beta-lactam resistance	CM004561
NZ_MG893567	51479	46.37	Escherichia coli strain EC21 plasmid pEC21-OXA-181, complete sequence	blaOXA-181	100	798/798	100	1..798	40939..41736	Beta-lactam resistance	CM004561
NZ_MK412915	51480	46.38	Klebsiella pneumoniae strain ABC260 plasmid pABC260-OXA-181, complete sequence	blaOXA-181	100	798/798	100	1..798	11828..12625	Beta-lactam resistance	CM004561
NZ_MK412916	51479	46.37	Escherichia coli strain ABC239 plasmid pABC239-OXA-181, complete sequence	blaOXA-181	100	798/798	100	1..798	11827..12624	Beta-lactam resistance	CM004561
NZ_MK412917	51479	46.37	Escherichia coli strain ABC264 plasmid pABC264-OXA-181, complete sequence	blaOXA-181	100	798/798	100	1..798	11827..12624	Beta-lactam resistance	CM004561
NZ_MK412918	51479	46.37	Escherichia coli strain ABC356 plasmid pABC356, complete sequence	blaOXA-181	100	798/798	100	1..798	11827..12624	Beta-lactam resistance	CM004561
NZ_MK412919	51479	46.37	Escherichia coli strain ABC381 plasmid pABC381-OXA-181, complete sequence	blaOXA-181	100	798/798	100	1..798	11827..12624	Beta-lactam resistance	CM004561
NZ_MK412920	51479	46.37	Klebsiella pneumoniae strain BC-13-947 plasmid pBC947-OXA-181, complete sequence	blaOXA-181	100	798/798	100	1..798	11827..12624	Beta-lactam resistance	CM004561
NZ_MK416154	51479	46.37	Escherichia coli strain AR24.2b plasmid pAN-OXA-181, complete sequence	blaOXA-181	100	798/798	100	1..798	3154..3951	Beta-lactam resistance	CM004561
NZ_MN080489	123333	48.97	Klebsiella pneumoniae strain C110 plasmid pC110-OXA181-IncFIB, complete sequence	blaOXA-181	100	798/798	100	1..798	64967..65764	Beta-lactam resistance	CM004561
NZ_MN227183	51480	46.37	Klebsiella pneumoniae strain 709 plasmid pKP709-OXA181, complete sequence	blaOXA-181	100	798/798	100	1..798	40940..41737	Beta-lactam resistance	CM004561
NZ_MN792919	51084	46.33	Enterobacter hormaechei subsp. steigerwaltii strain ST190 plasmid pLAU_ENM17_OXA181, complete sequence	blaOXA-181	100	798/798	100	1..798	2688..3485	Beta-lactam resistance	CM004561
NZ_MT635909	87565	53.2	Klebsiella pneumoniae strain P3_O1 plasmid pP3_O1, complete sequence	blaOXA-181	100	798/798	100	1..798	21121..21918	Beta-lactam resistance	CM004561
NZ_MW080368	51479	46.37	Morganella morganii strain zy_m28 plasmid pZYM28-OXA-181, complete sequence	blaOXA-181	100	798/798	100	1..798	42220..43017	Beta-lactam resistance	CM004561
