# Supplementary material for: In silico characterization of IncX3 plasmids carrying bla OXA-181 in Enterobacterales
Source: Front Cell Infect Microbiol. 2022 Sep 8;12:988236. doi: 10.3389/fcimb.2022.988236 (PMC9492964; doi:10.3389/fcimb.2022.988236)
Supplement: Supplementary file 4 [file Table_3.xlsx]

## Sheet: Table S3
Accession	plasmid name	isolation_source	host	origin	collection_date	PUBMED_PMID
NC_019160	pKP3-A	wound	Homo sapiens	human	2010	21768505
NC_020123	pT-OXA-181	urine	Homo sapiens	human	2010	20974865
NZ_AP018831	pM206-OXA181	/	Homo sapiens	human	2015	30530602
NZ_AP018836	pM513-OXA181	human blood	Homo sapiens	human	2016	30530602
NZ_AP018837	pM517-OXA181	human urine	Homo sapiens	human	2016
NZ_AP018838	pM518-OXA181	human blood	Homo sapiens	human	2016
NZ_CP012904	pOXA181-15-1091	/	Homo sapiens	human	2015
NZ_CP023897	unnamed4	Rectal	Homo sapiens	human	2015
NZ_CP024806	pAMA1167-OXA-181	liver	Homo sapiens	human	2015
NZ_CP026476	pKBN10P04869C	blood	Homo sapiens	human	2017
NZ_CP026727	p266917_2_04	feces	Homo sapiens	human	2016
NZ_CP034284	p72_OXA181_X3	urine	Homo sapiens	human	2014	31953941; 30882333
NZ_CP040399	pOXA181_22372	blood	Homo sapiens	human	2016
NZ_CP041033	pLB_OXA-181_PT109	fecal sample	Canis lupus familiaris	animal	2018
NZ_CP041931	pSECR18-2374D		Homo sapiens	human	2018
NZ_CP041956	pEC2_1	urine	Homo sapiens	human	2017
NZ_CP042935	p1-Ec-BERN-042	stool	Homo sapiens	human	2019
NZ_CP045195	pOXA181_YML0508	rectum	Homo sapiens	human	2018
NZ_CP048009	p3575-OXA-181		Homo sapiens	human	2018
NZ_CP048321	p32-4_K-OXA181	environment		environment	2019
NZ_CP048325	p64_C-OXA181	environment		environment	2019
NZ_CP048327	p61_A-OXA181	environment		environment	2019
NZ_CP048332	p010_B-OXA181	environment		environment	2019
NZ_CP048338	p142_A-OXA181	environment		environment	2019
NZ_CP048346	p124_B-OXA181	environment		environment	2019
NZ_CP050368	p47733_OXA_181	Rectal swab	Homo sapiens	human	2018
NZ_CP050375	p50595_OXA_181	urine	Homo sapiens	human	2019
NZ_CP053726	pCP66-6-IncX3	slaughterhouse	pig	animal	2016
NZ_CP058945	pColKP3_IncX3	blood	Homo sapiens	human	2019
NZ_CP060425	pIncFIB_pQil	blood	Homo sapiens	human	2019
NZ_CP061054	pHKP0067.1	rectal swab	Homo sapiens	human	2015
NZ_CP061063	pHKP0018.1	rectal swab	Homo sapiens	human	2015
NZ_CP061102	pEC213_1-OXA-181		Homo sapiens	human	2018
NZ_CP061110	pEC187_2-OXA-181		Homo sapiens	human	2018
NZ_CP068322	pRIVM_C014613_3		Homo sapiens	human	2017
NZ_CP068325	pRIVM_C014109_1		Homo sapiens	human	2017
NZ_CP068328	pRIVM_C013421_2		Homo sapiens	human	2017
NZ_CP068330	pRIVM_C013323_6		Homo sapiens	human	2017
NZ_CP068340	pRIVM_C011701_1		Homo sapiens	human	2016
NZ_CP068835	pRIVM_C018652_2		Homo sapiens	human	2019
NZ_CP068847	pRIVM_C018184_3		Homo sapiens	human	2019
NZ_CP068852	pRIVM_C017984_3		Homo sapiens	human	2019
NZ_CP068868	pRIVM_C017275_2		Homo sapiens	human	2018
NZ_CP068881	pRIVM_C019640_2		Homo sapiens	human	2019
NZ_CP068887	pRIVM_C019610_1		Homo sapiens	human	2019
NZ_CP068904	pRIVM_C019533_3		Homo sapiens	human	2019
NZ_CP068909	pRIVM_C019453_1		Homo sapiens	human	2019
NZ_CP068910	pRIVM_C019425_2		Homo sapiens	human	2019
NZ_CP068911	pRIVM_C019393_3		Homo sapiens	human	2019
NZ_CP068919	pRIVM_C019107_2		Homo sapiens	human	2019
NZ_CP068922	pRIVM_C019019_4		Homo sapiens	human	2019
NZ_CP068925	pRIVM_C018949_2		Homo sapiens	human	2019
NZ_CP068934	pRIVM_C029554_1		Homo sapiens	human	2019
NZ_CP068936	pRIVM_C028934_1		Homo sapiens	human	2019
NZ_CP068938	pRIVM_C028920_1		Homo sapiens	human	2019
NZ_CP068957	pRIVM_C019649_2		Homo sapiens	human	2019
NZ_CP068958	pRIVM_C019688_3		Homo sapiens	human	2019
NZ_CP068959	pRIVM_C019684_4		Homo sapiens	human	2019
NZ_KM660724	pMR3-OXA181	clinical isolate; abscess drainage	Homo sapiens	human	2014	25870058
NZ_KP400525	pOXA181	blood	Homo sapiens	human	2014	26014927
NZ_KT005457	pKS22	vegetable samples		food	2015	26448862
NZ_KX523903	pOXA-181_29144		Homo sapiens	human	2015	27855076
NZ_KX894452	pOXA-181-IHIT35346	feces	pig	animal	2016
NZ_LC483179	pNIPH17_0036_1	urine	Homo sapiens	human	2017
NZ_LR595693	pEcMAD2			/	/
NZ_LR697131	p14ARS_NMC0074-5			/	/
NZ_MG570092	pSTIB_IncX3_OXA_181		Homo sapiens	human	2016	29353076
NZ_MG702491	pD6-OXA_1_1	Transtracheal aspi	Homo sapiens	human	2017	31150689
NZ_MG893567	pEC21-OXA-181	blood	Homo sapiens	human	2013	30393155
NZ_MK412915	pABC260-OXA-181	Rectal swab	Homo sapiens	human	2014
NZ_MK412916	pABC239-OXA-181	Urine	Homo sapiens	human	2013
NZ_MK412917	pABC264-OXA-181	Urine	Homo sapiens	human	2014
NZ_MK412918	pABC356	Urine	Homo sapiens	human	2014
NZ_MK412919	pABC381-OXA-181	Rectal swab	Homo sapiens	human	2014
NZ_MK412920	pBC947-OXA-181	Blood	Homo sapiens	human	2013
NZ_MK416154	pAN-OXA-181			animal	2018	31576806
NZ_MN080489	pC110-OXA181-IncFIB	Tissue sample		/	/
NZ_MN227183	pKP709-OXA181	feces	Homo sapiens	human	2019
NZ_MN792919	pLAU_ENM17_OXA181	Wound	Homo sapiens	human	2018
NZ_MT635909	pP3_O1		Homo sapiens	human	2019
NZ_MW080368	pZYM28-OXA-181	shunt fluid	Homo sapiens	human	2018
Note: Descriptions in black font were extracted from the plasmids file in GenBank format, and descriptions in red font were determined according to the published literatures (We provide the corresponding PMIDs).
