# Supplementary material for: In silico characterization of IncX3 plasmids carrying bla OXA-181 in Enterobacterales
Source: Front Cell Infect Microbiol. 2022 Sep 8;12:988236. doi: 10.3389/fcimb.2022.988236 (PMC9492964; doi:10.3389/fcimb.2022.988236)
Supplement: Supplementary file 5 [file Table_4.xlsx]

## Sheet: Table S4
#	Accession	Description	Query Cover (%)	Per. ident (%)
1	NZ_MG893567.1	Escherichia coli strain EC21 plasmid pEC21-OXA-181, complete sequence	100	100
2	NZ_CP041931.1	Klebsiella pneumoniae strain 18-2374 plasmid pSECR18-2374D, complete sequence	100	100
3	NZ_MN227183.1	Klebsiella pneumoniae strain 709 plasmid pKP709-OXA181, complete sequence	100	100
4	NZ_MK412919.1	Escherichia coli strain ABC381 plasmid pABC381-OXA-181, complete sequence	100	100
5	NZ_LR595693.1	Escherichia coli isolate EcMAD1 plasmid pEcMAD2	100	100
6	NZ_CP040399.1	Escherichia coli strain BA22372 plasmid pOXA181_22372, complete sequence	100	100
7	NZ_CP024806.1	Escherichia coli strain AMA1167 plasmid pAMA1167-OXA-181, complete sequence	100	100
8	NZ_MW080368.1	Morganella morganii strain zy_m28 plasmid pZYM28-OXA-181, complete sequence	100	99.99
9	NZ_KT005457.1	Klebsiella variicola strain KS22 plasmid pKS22, complete sequence	100	99.99
10	NZ_MK412920.1	Klebsiella pneumoniae strain BC-13-947 plasmid pBC947-OXA-181, complete sequence	100	99.99
11	NZ_CP068959.1	Klebsiella pneumoniae strain RIVM_C019684 plasmid pRIVM_C019684_4, complete sequence	100	99.99
12	NZ_CP068958.1	Klebsiella pneumoniae strain RIVM_C019688 plasmid pRIVM_C019688_3, complete sequence	100	99.99
13	NZ_CP068957.1	Klebsiella pneumoniae strain RIVM_C019649 plasmid pRIVM_C019649_2, complete sequence	100	99.99
14	NZ_CP068919.1	Klebsiella pneumoniae strain RIVM_C019107 plasmid pRIVM_C019107_2, complete sequence	100	99.99
15	NZ_CP068904.1	Klebsiella pneumoniae strain RIVM_C019533 plasmid pRIVM_C019533_3, complete sequence	100	99.99
16	NZ_CP034284.1	Klebsiella pneumoniae strain I72 plasmid p72_OXA181_X3, complete sequence	100	99.99
17	NZ_MK412917.1	Escherichia coli strain ABC264 plasmid pABC264-OXA-181, complete sequence	100	99.99
18	NZ_MK412916.1	Escherichia coli strain ABC239 plasmid pABC239-OXA-181, complete sequence	100	99.99
19	NZ_MG570092.1	Escherichia coli plasmid pSTIB_IncX3_OXA_181, complete sequence	100	99.99
20	NZ_KX894452.1	Escherichia coli strain IHIT31346 plasmid pOXA-181-IHIT35346, complete sequence	100	99.99
21	NZ_KP400525.1	Escherichia coli strain WCHEC14828 plasmid pOXA181, complete sequence	100	99.99
22	NZ_CP068938.1	Escherichia coli strain RIVM_C028920 plasmid pRIVM_C028920_1, complete sequence	100	99.99
23	NZ_CP068936.1	Escherichia coli strain RIVM_C028934 plasmid pRIVM_C028934_1, complete sequence	100	99.99
24	NZ_CP068910.1	Escherichia coli strain RIVM_C019425 plasmid pRIVM_C019425_2, complete sequence	100	99.99
25	NZ_CP068881.1	Escherichia coli strain RIVM_C019640 plasmid pRIVM_C019640_2, complete sequence	100	99.99
26	NZ_CP068325.1	Escherichia coli strain RIVM_C014109 plasmid pRIVM_C014109_1, complete sequence	100	99.99
27	NZ_CP068322.1	Escherichia coli strain RIVM_C014613 plasmid pRIVM_C014613_3, complete sequence	100	99.99
28	NZ_CP048332.1	Escherichia coli strain 10 plasmid p010_B-OXA181, complete sequence	100	99.99
29	NZ_CP048009.1	Escherichia coli strain RUT3575 plasmid p3575-OXA-181, complete sequence	100	99.99
30	NZ_CP026727.1	Escherichia coli strain 266917_2 plasmid p266917_2_04, complete sequence	100	99.99
31	NZ_CP026476.1	Escherichia coli strain KBN10P04869 plasmid pKBN10P04869C, complete sequence	100	99.99
32	NZ_CP023897.1	Escherichia coli strain FDAARGOS_433 plasmid unnamed4, complete sequence	100	99.99
33	NZ_AP018837.1	Escherichia coli strain M517 plasmid pM517-OXA181, complete sequence	100	99.99
34	NZ_AP018836.1	Escherichia coli strain M513 plasmid pM513-OXA181, complete sequence	100	99.99
35	NZ_AP018831.1	Enterobacter hormaechei subsp. xiangfangensis strain M206 plasmid pM206-OXA181, complete sequence	100	99.99
36	NZ_KX523903.1	Klebsiella pneumoniae strain Kpn-29144/15 plasmid pOXA-181_29144, complete sequence	100	99.99
37	NZ_MK412918.1	Escherichia coli strain ABC356 plasmid pABC356, complete sequence	100	99.99
38	NZ_CP068887.1	Escherichia coli strain RIVM_C019610 plasmid pRIVM_C019610_1, complete sequence	100	99.99
39	NZ_CP068328.1	Escherichia coli strain RIVM_C013421 plasmid pRIVM_C013421_2, complete sequence	100	99.99
40	NZ_CP041033.1	Escherichia coli strain PT109 plasmid pLB_OXA-181_PT109, complete sequence	100	99.99
41	NZ_AP018838.1	Escherichia coli strain M518 plasmid pM518-OXA181, complete sequence	100	99.99
42	NZ_CP068911.1	Klebsiella pneumoniae strain RIVM_C019393 plasmid pRIVM_C019393_3, complete sequence	100	99.98
43	NZ_CP068925.1	Escherichia coli strain RIVM_C018949 plasmid pRIVM_C018949_2, complete sequence	100	99.98
44	NZ_MK412915.1	Klebsiella pneumoniae strain ABC260 plasmid pABC260-OXA-181, complete sequence	100	99.97
45	NZ_CP048327.1	Escherichia coli strain 61 plasmid p61_A-OXA181, complete sequence	100	99.95
46	NZ_CP068922.1	Klebsiella pneumoniae strain RIVM_C019019 plasmid pRIVM_C019019_4, complete sequence	100	99.93
47	NZ_MG702491.1	Escherichia coli strain CC1706-01 plasmid pD6-OXA_1_1, complete sequence	100	99.94
48	NZ_CP048346.1	Escherichia coli strain 124 plasmid p124_B-OXA181, complete sequence	100	99.92
49	NZ_CP048321.1	Escherichia coli strain 32-4 plasmid p32-4_K-OXA181, complete sequence	100	100
50	NZ_CP048325.1	Escherichia coli strain 64 plasmid p64_C-OXA181, complete sequence	100	99.99
51	NZ_CP068330.1	Escherichia coli strain RIVM_C013323 plasmid pRIVM_C013323_6, complete sequence	100	99.99
52	NZ_MK416154.1	Escherichia coli strain AR24.2b plasmid pAN-OXA-181, complete sequence	100	99.99
53	NZ_LR697131.1	Escherichia coli strain 14ARS-NMC0074 isolate 83c0e7a2-b38d-11e9-8998-68b599768938 plasmid p14ARS_NMC0074-5	100	99.99
54	NZ_CP068852.1	Escherichia coli strain RIVM_C017984 plasmid pRIVM_C017984_3, complete sequence	100	99.99
55	NZ_CP042935.2	Escherichia coli 042 plasmid p1-Ec-BERN-042, complete sequence	100	99.99
56	NZ_LC483179.1	Escherichia coli strain NIPH17_0036 plasmid pNIPH17_0036_1, complete sequence	100	99.75
57	NZ_CP041956.1	Escherichia coli strain EC2 plasmid pEC2_1, complete sequence	98	100
58	NZ_MN792919.1	Enterobacter hormaechei subsp. steigerwaltii strain ST190 plasmid pLAU_ENM17_OXA181, complete sequence	98	100
59	NZ_CP050375.1	Klebsiella pneumoniae strain 50595 plasmid p50595_OXA_181, complete sequence	97	100
60	NZ_CP061110.1	Escherichia coli strain 1EC187 plasmid pEC187_2-OXA-181, complete sequence	97	99.99
61	NZ_CP068340.1	Escherichia coli strain RIVM_C011701 plasmid pRIVM_C011701_1, complete sequence	96	99.99
62	NZ_CP045195.1	Klebsiella pneumoniae strain YML0508 plasmid pOXA181_YML0508, complete sequence	93	100
63	NZ_CP053726.1	Escherichia coli strain CP66-6_Sichuan plasmid pCP66-6-IncX3, complete sequence	92	99.99
64	NZ_CP058945.1	Klebsiella pneumoniae strain BA39649 plasmid pColKP3_IncX3, complete sequence	90	99.97
65	NZ_CP068835.1	Klebsiella pneumoniae strain RIVM_C018652 plasmid pRIVM_C018652_2, complete sequence	78	99.67
66	NZ_CP068868.1	Klebsiella pneumoniae strain RIVM_C017275 plasmid pRIVM_C017275_2, complete sequence	75	100
